# Supplementary material for: Mitochondrial genomic variation drives differential nuclear gene expression in discrete regions of Drosophila gene and protein interaction networks
Source: BMC Genomics. 2019 Sep 2;20:691. doi: 10.1186/s12864-019-6061-y (PMC6719383; doi:10.1186/s12864-019-6061-y)
Supplement: Supplementary file 1 — Table S1. Genes that are DE by ΔmtDNA ‘haplotype’ (FDR < 0.05). Genes that are private to each sex and shared between sexes are shown. Annotation symbols, Flybase IDs, cytogenetic map locations, chromosome arms, strand, gene symbols, names and the sex that the gene is significant in are shown. Genes that are shared between the sexes are marked as ‘both’ and are in gray boxes. FDR values are shown for females and males. (XLSX 24 kb) [file 12864_2019_6061_MOESM1_ESM.xlsx]

## Sheet: Sheet1
Annotation symbol	Flybase ID	Cytogenetic map	Chr.	Strand	SYMBOL	NAME	Sex	FDR q-value	FDR q-value
								Females	Males
CG31999	FBgn0051999	102A8-102B1	4	-1	CG31999	-	FEMALES	0.000546
CG41529	FBgn0085671	-	-	-	CG41529	-	FEMALES	0.044123
CG40270	FBgn0058270	-	-	-	CG40270	-	FEMALES	0.013675
CG41421	FBgn0085643	-	-	-	CG41421	-	FEMALES	0.016314
CG41536	FBgn0085675	-	-	-	CG41536	-	FEMALES	0.007856
CG15234	FBgn0040673	42B2-42B2	-	-	CG15234	-	FEMALES	8.42e-10
CG4178	FBgn0002563	21E2-21E2	2L	1	Lsp1beta	Larval serum protein 1 beta	FEMALES	6e-05
CG13394	FBgn0262002	29C1-29C1	2L	-1	CG42820	-	FEMALES	0.049657
CG14930	FBgn0032366	32F2-32F2	2L	-1	CG14930	-	FEMALES	3.3e-05
CG4922	FBgn0003313	32F2-32F2	2L	1	sala	spalt-adjacent	FEMALES	0.015781
CG32972	FBgn0263038	35A1-35A1	2L	-1	CG43333	-	FEMALES	0.00041
CG31775	FBgn0028537	35B5-35B5	2L	-1	CG31775	-	FEMALES	0.001058
CG10604	FBgn0000529	38A3-38A3	2L	-1	bsh	brain-specific homeobox	FEMALES	3.01e-11
CG14470	FBgn0263109	42A2-42A4	2R	1	CG43366	-	FEMALES	0.002547
CG8697	FBgn0002533	44C6-44C6	2R	-1	Lcp2	Larval cuticle protein 2	FEMALES	0.00401
CG13217	FBgn0033590	47E1-47E1	2R	-1	CG13217	-	FEMALES	0.014928
CG13148	FBgn0033767	49B12-49B12	2R	1	CG13148	-	FEMALES	8.86e-10
CG30468	FBgn0050468	52A6-52A6	2R	1	Ir52c	Ionotropic receptor 52c	FEMALES	0.000539
CG15925	FBgn0034129	53C4-53C5	2R	1	Parp16	Poly(ADP-ribose) polymerase family member 16	FEMALES	0.000833
CG17290	FBgn0034201	54A2-54A2	2R	1	CG17290	-	FEMALES	0.008996
CG30458	FBgn0050458	54A2-54A2	2R	-1	CG30458	-	FEMALES	0.037918
CG10953	FBgn0034204	54A2-54A2	2R	-1	CG10953	-	FEMALES	0.0036
CG30222	FBgn0050222	57F2-57F2	2R	1	CG30222	-	FEMALES	4.26e-25
CG3264	FBgn0034712	58D1-58D1	2R	-1	Alp8	Alkaline phosphatase 8	FEMALES	0.001058
CG9083	FBgn0035077	60E5-60E5	2R	1	CG9083	-	FEMALES	0.006175
CG9184	FBgn0035208	61F6-61F6	3L	-1	CG9184	-	FEMALES	0.020286
CG5717	FBgn0041709	62D5-62D5	3L	-1	yellow-g	yellow-g	FEMALES	0.041398
CG32266	FBgn0052266	63F1-63F1	3L	1	CG32266	-	FEMALES	0.00347
CG12607	FBgn0035545	64B6-64B6	3L	1	CG12607	-	FEMALES	0.046228
CG15212	FBgn0040842	64C6-64C7	3L	1	CG15212	-	FEMALES	0.030247
CG10591	FBgn0035621	64D5-64D5	3L	-1	CG10591	-	FEMALES	0.023149
CG10163	FBgn0035697	65A10-65A11	3L	-1	CG10163	-	FEMALES	0.0036
CG32405	FBgn0052405	65A6-65A6	3L	-1	Cpr65Av	Cuticular protein 65Av	FEMALES	0.034728
CG10529	FBgn0020640	65A6-65A6	3L	-1	Lcp65Ae	Lcp65Ae	FEMALES	0.008691
CG10530	FBgn0020638	65A6-65A6	3L	-1	Lcp65Ag1	Lcp65Ag1	FEMALES	0.003216
CG10533	FBgn0020639	65A6-65A6	3L	-1	Lcp65Af	Lcp65Af	FEMALES	0.0036
CG5280	FBgn0035952	66F1-66F1	3L	-1	CG5280	-	FEMALES	0.010811
CG7941	FBgn0036108	67F1-67F1	3L	1	Cpr67Fa1	Cuticular protein 67Fa1	FEMALES	0.004311
CG14110	FBgn0036352	70A7-70A7	3L	1	CG14110	-	FEMALES	0.022914
CG13066	FBgn0040797	72D10-72D10	3L	1	CG13066	-	FEMALES	0.005415
CG13063	FBgn0036601	72E1-72E1	3L	1	CG13063	-	FEMALES	0.031171
CG13041	FBgn0036605	72E1-72E1	3L	-1	CG13041	-	FEMALES	0.046228
CG13060	FBgn0036606	72E1-72E1	3L	1	CG13060	-	FEMALES	0.008996
CG13731	FBgn0036717	74A6-74B1	3L	-1	CG13731	-	FEMALES	0.009267
CG10588	FBgn0037037	78A1-78A1	3L	1	CG10588	-	FEMALES	7.84e-06
CG7658	FBgn0037069	78C6-78C6	3L	1	Cpr78Cc	Cuticular protein 78Cc	FEMALES	0.014027
CG14569	FBgn0037123	78E5-78E5	3L	-1	CG14569	-	FEMALES	0.031989
CG14639	FBgn0037224	82A1-82A1	3R	1	TwdlF	TweedleF	FEMALES	0.00068
CG1077	FBgn0037405	83D5-83D5	3R	1	CG1077	-	FEMALES	0.023472
CG2341	FBgn0004780	84A3-84A3	3R	1	Ccp84Ad	Ccp84Ad	FEMALES	0.003267
CG9359	FBgn0003889	85D15-85D15	3R	-1	betaTub85D	beta-Tubulin at 85D	FEMALES	0.003085
CG4683	FBgn0037857	86C12-86C13	3R	1	Tengl4	Testis EndoG-Like 4	FEMALES	0.039609
CG31358	FBgn0051358	87A5-87A5	3R	-1	CG31358	-	FEMALES	1.91e-28
CG17404	FBgn0038001	87B2-87B2	3R	-1	CG17404	-	FEMALES	1.31e-08
CG11600	FBgn0038068	87C3-87C3	3R	1	CG11600	-	FEMALES	1.2e-31
CG4009	FBgn0038469	89E10-89E10	3R	-1	CG4009	-	FEMALES	0.00072
CG7720	FBgn0038652	91C6-91D1	3R	-1	CG7720	-	FEMALES	0.003181
CG31206	FBgn0051206	92D1-92D1	3R	-1	CG31206	-	FEMALES	0.016857
CG31439	FBgn0051439	96D4-96D4	3R	-1	Muc96D	Mucin 96D	FEMALES	0.023149
CG5468	FBgn0039434	97C2-97C2	3R	1	TwdlM	TweedleM	FEMALES	0.006093
CG17192	FBgn0039472	97D14-97D14	3R	-1	CG17192	-	FEMALES	0.001246
CG10617	FBgn0261085	11F1-11F1	X	1	Syt12	Synaptotagmin 12	FEMALES	0.002187
CG11381	FBgn0029568	1E4-1E4	X	1	CG11381	-	FEMALES	0.003216
CG15570	FBgn0029697	4B3-4B3	X	1	CG15570	-	FEMALES	0.006719
CG32774	FBgn0052774	4B4-4B4	X	-1	Muc4B	Mucin 4B	FEMALES	7.2e-05
CG3546	FBgn0029716	4C7-4C7	X	1	CG3546	-	FEMALES	2.62e-07
CG1387	FBgn0030033	7E5-7E6	X	1	CG1387	-	FEMALES	2.55e-12
CG12664	FBgn0030090	8C11-8C13	X	-1	fend	forked end	FEMALES	0.004777
CG40211	FBgn0058211	-	-	-	CG40211	-	BOTH	2.86e-10	2.35e-05
CG41476	FBgn0084036	20E1-20E1	-	-	CG41476	-	BOTH	1.72e-21	0.007265
CG33465	FBgn0053465	52C7-52C7	2R	-1	CG33465	-	BOTH	3.29e-28	7.17e-16
CG13933	FBgn0035270	62B3-62B4	3L	-1	CG13933	-	BOTH	0.001421	5.04e-07
CG4835	FBgn0035607	64D2-64D2	3L	1	CG4835	-	BOTH	0.000259	0.000994
CG33700	FBgn0053700	67B11-67B11	3L	-1	CG33700	-	BOTH	1.95e-20	0.002773
CG12526	FBgn0036009	67B11-67B11	3L	1	Or67a	Odorant receptor 67a	BOTH	1.77e-14	0.00068
CG32058	FBgn0052058	67E3-67E3	3L	-1	Ir67c	Ionotropic receptor 67c	BOTH	6.22e-12	2.54e-33
CG1750	FBgn0039836	100B8-100B8	3R	-1	CG1750	-	BOTH	8e-05	0.004878
CG16755	FBgn0037685	85D15-85D15	3R	1	Or85f	Odorant receptor 85f	BOTH	7.85e-12	1.14e-23
CG14728	FBgn0003312	87A1-87A1	3R	1	sad	shadow	BOTH	2.64e-26	1.27e-05
CG5178	FBgn0000047	88F5-88F5	3R	1	Act88F	Actin 88F	BOTH	0.003216	0.007375
CG42315	FBgn0259215	93A2-93A2	3R	-1	Ir93a	Ionotropic receptor 93a	BOTH	4.44e-15	1.1e-07
CG34076	FBgn0013681	-	mtDNA	1	mt:ND3	mitochondrial NADH-ubiquinone oxidoreductase chain 3	BOTH	1.05e-54	8.06e-19
CG34089	FBgn0013685	-	mtDNA	1	mt:ND6	mitochondrial NADH-ubiquinone oxidoreductase chain 6	BOTH	0.026658	0.000817
CG34083	FBgn0013684	-	mtDNA	-1	mt:ND5	mitochondrial NADH-ubiquinone oxidoreductase chain 5	BOTH	4.66e-07	0.0004
CG34072	FBgn0013673	-	mtDNA	1	mt:ATPase8	mitochondrial ATPase subunit 8	BOTH	1.22e-33	1.11e-06
CG34074	FBgn0013676	-	mtDNA	1	mt:CoIII	mitochondrial Cytochrome c oxidase subunit III	BOTH	4.59e-43	5.29e-12
CG34067	FBgn0013674	-	mtDNA	1	mt:CoI	mitochondrial Cytochrome c oxidase subunit I	BOTH	1.92e-23	7.7e-05
CG34085	FBgn0262952	-	mtDNA	-1	mt:ND4	mitochondrial NADH-ubiquinone oxidoreductase chain 4	BOTH	5.32e-07	0.000238
CG34063	FBgn0013680	-	mtDNA	1	mt:ND2	mitochondrial NADH-ubiquinone oxidoreductase chain 2	BOTH	1.77e-05	4.38e-12
CG34069	FBgn0013675	-	mtDNA	1	mt:CoII	mitochondrial Cytochrome c oxidase subunit II	BOTH	1.09e-14	1.38e-05
CG34090	FBgn0013678	-	mtDNA	1	mt:Cyt-b	mitochondrial Cytochrome b	BOTH	3.76e-21	4.57e-07
CG34086	FBgn0013683	-	mtDNA	-1	mt:ND4L	mitochondrial NADH-ubiquinone oxidoreductase chain 4L	BOTH	1.95e-20	3.37e-16
CG34073	FBgn0013672	-	mtDNA	1	mt:ATPase6	mitochondrial ATPase subunit 6	BOTH	6.3e-13	0.000738
CG32537	FBgn0052537	18B7-18B8	X	-1	CG32537	-	BOTH	0.039609	5.03e-05
CG8028	FBgn0031010	18B8-18B9	X	-1	CG8028	-	BOTH	0.003985	0.000117
CG40972	FBgn0085548	-	-	-	CG40972	-	MALES		0.000209
CG2671	FBgn0002121	21A5-21A5	2L	-1	l(2)gl	lethal (2) giant larvae	MALES		0.01098
CG42462	FBgn0259952	24B1-24B1	2L	-1	Sfp24Bb	Seminal fluid protein 24Bb	MALES		0.01098
CG42461	FBgn0259951	24B1-24B1	2L	-1	Sfp24Ba	Seminal fluid protein 24Ba	MALES		0.01698
CG31778	FBgn0051778	24C1-24C1	2L	-1	CG31778	-	MALES		0.023986
CG14027	FBgn0031701	25D6-25D6	2L	1	TotM	Turandot M	MALES		1.91e-06
CG31606	FBgn0051606	28E7-28E7	2L	1	CG31606	-	MALES		0.000577
CG5322	FBgn0032253	31E4-31E5	2L	-1	LManI	Lysosomal alpha-mannosidase I	MALES		4.99e-14
CG18301	FBgn0032265	31F5-31F5	2L	1	CG18301	-	MALES		0.014599
CG14934	FBgn0032381	33A3-33A4	2L	1	Mal-B1	Maltase B1	MALES		0.003195
CG34166	FBgn0085195	35B5-35B5	2L	1	CG34166	-	MALES		0.031331
CG31783	FBgn0002939	36E3-36E3	2L	1	ninaD	neither inactivation nor afterpotential D	MALES		0.008796
CG10730	FBgn0032843	38B2-38B2	2L	-1	CG10730	-	MALES		0.000938
CG8708	FBgn0033271	44B5-44B7	2R	-1	CG8708	-	MALES		0.007147
CG8196	FBgn0033366	45A1-45A1	2R	-1	Ance-4	Ance-4	MALES		0.035822
CG12900	FBgn0033515	47A2-47A2	2R	-1	Ir47a	Ionotropic receptor 47a	MALES		7.7e-05
CG13215	FBgn0033592	47E1-47E1	2R	-1	CG13215	-	MALES		0.00128
CG9080	FBgn0033593	47E1-47E1	2R	-1	Listericin	Listericin	MALES		0.0043
CG7763	FBgn0040503	47F11-47F11	2R	1	CG7763	-	MALES		0.031331
CG30083	FBgn0050083	52C2-52C2	2R	-1	CG30083	-	MALES		0.001193
CG8221	FBgn0020506	53C14-53C14	2R	-1	Amyrel	Amyrel	MALES		0.037128
CG7997	FBgn0034117	53C1-53C1	2R	-1	CG7997	-	MALES		0.031331
CG34098	FBgn0083936	54A1-54A1	2R	1	Acp54A1	Accessory gland protein 54A1	MALES		0.00054
CG3290	FBgn0283480	58D1-58D1	2R	-1	Alp2	Alkaline phosphatase 2	MALES		0.036471
CG2665	FBgn0011694	60F5-60F5	2R	-1	EbpII	Ejaculatory bulb protein II	MALES		0.0083
CG42478	FBgn0259968	60F5-60F5	2R	-1	Sfp60F	Seminal fluid protein 60F	MALES		0.007375
CG17374	FBgn0040001	-	3L	-1	FASN3	Fatty acid synthase 3	MALES		0.001868
CG12011	FBgn0035257	62A11-62A12	3L	1	CG12011	-	MALES		0.007731
CG1171	FBgn0004552	64A7-64A7	3L	1	Akh	Adipokinetic hormone	MALES		0.024592
CG15829	FBgn0035743	65E4-65E4	3L	1	Acbp6	Acyl-CoA binding protein 6	MALES		0.000515
CG18180	FBgn0036024	67C3-67C3	3L	1	CG18180	-	MALES		0.021935
CG14075	FBgn0036835	75F2-75F2	3L	1	CG14075	-	MALES		0.010876
CG8147	FBgn0043791	85D18-85D18	3R	1	phu	phurba tashi	MALES		0.000132
CG9458	FBgn0037765	85E10-85E10	3R	-1	CG9458	-	MALES		0.018107
CG3132	FBgn0260746	87A7-87A7	3R	1	Ect3	Ectoderm-expressed 3	MALES		0.002114
CG4795	FBgn0261714	87B1-87B5	3R	-1	Cpn	Calphotin	MALES		0.011713
CG42485	FBgn0259975	87B4-87B4	3R	1	Sfp87B	Seminal fluid protein 87B	MALES		0.034894
CG33109	FBgn0053109	88A12-88A12	3R	-1	CG33109	-	MALES		0.011666
CG31509	FBgn0028396	93A2-93A2	3R	1	TotA	Turandot A	MALES		8.06e-19
CG31508	FBgn0044812	93A2-93A2	3R	1	TotC	Turandot C	MALES		3.29e-11
CG31193	FBgn0044810	93A3-93A3	3R	-1	TotX	Turandot X	MALES		0.000738
CG17820	FBgn0038914	93F14-93F14	3R	-1	fit	female-specific independent of transformer	MALES		1.35e-05
CG6432	FBgn0039184	95F14-95F14	3R	1	CG6432	-	MALES		0.005951
CG11853	FBgn0039298	96C7-96C7	3R	1	to	takeout	MALES		4.7e-06
CG31077	FBgn0051077	97D12-97D12	3R	1	CG31077	-	MALES		0.044114
CG14526	FBgn0027578	98F1-98F1	3R	1	Nepl21	Neprilysin-like 21	MALES		0.016805
CG7592	FBgn0039685	99B8-99B8	3R	-1	Obp99b	Odorant-binding protein 99b	MALES		1.22e-07
CG31034	FBgn0003356	99C7-99C7	3R	-1	Jon99Cii	Jonah 99Cii	MALES		0.028163
CG34092	FBgn0013679	-	mtDNA	-1	mt:ND1	mitochondrial NADH-ubiquinone oxidoreductase chain 1	MALES		0.005951
CG1397	FBgn0261277	10A8-10A8	X	-1	rtv	retroactive	MALES		0.000755
CG33173	FBgn0263747	13E16-13E17	X	1	CG43672	-	MALES		0.004082
CG15043	FBgn0030929	17B5-17B5	X	-1	CG15043	-	MALES		0.042068
CG3972	FBgn0010019	1B4-1B4	X	-1	Cyp4g1	Cytochrome P450-4g1	MALES		0.003844
CG2233	FBgn0029990	7D3-7D3	X	-1	CG2233	-	MALES		0.007375
