# Supplementary material for: Mitochondrial genomic variation drives differential nuclear gene expression in discrete regions of Drosophila gene and protein interaction networks
Source: BMC Genomics. 2019 Sep 2;20:691. doi: 10.1186/s12864-019-6061-y (PMC6719383; doi:10.1186/s12864-019-6061-y)
Supplement: Supplementary file 2 — Table S2. Genes that are DE by ΔmtDNA ‘species’ (FDR < 0.05). Genes that are private to each sex and shared between sexes are shown. Annotation symbols, Flybase IDs, cytogenetic map locations, chromosome arms, strand, gene symbols, names and the sex that the gene is significant in are shown. Genes that are shared between the sexes are marked as ‘both’ and are in gray boxes. FDR values are shown for females and males. (XLSX 16 kb) [file 12864_2019_6061_MOESM2_ESM.xlsx]

## Sheet: Sheet1
Annotation symbol	Flybase ID	Cytogenetic map	Chr.	Strand	SYMBOL	NAME	Sex	FDR q-value	FDR q-value
								Females	Males
CG4178	FBgn0002563	21E2-21E2	2L	1	Lsp1beta	Larval serum protein 1 beta	FEMALES	6.48e-05
CG13114	FBgn0032127	30B10-30B10	2L	1	CG13114	-	FEMALES	0.0397292
CG32972	FBgn0263038	35A1-35A1	2L	-1	CG43333	-	FEMALES	0.00035941
CG10604	FBgn0000529	38A3-38A3	2L	-1	bsh	brain-specific homeobox	FEMALES	0.0428621
CG30432	FBgn0050432	42A13-42A13	2R	-1	CG30432	-	FEMALES	0.0281926
CG14470	FBgn0263109	42A2-42A4	2R	1	CG43366	-	FEMALES	0.0359196
CG13148	FBgn0033767	49B12-49B12	2R	1	CG13148	-	FEMALES	1.64e-07
CG30468	FBgn0050468	52A6-52A6	2R	1	Ir52c	Ionotropic receptor 52c	FEMALES	0.0461644
CG15925	FBgn0034129	53C4-53C5	2R	1	Parp16	Poly(ADP-ribose) polymerase family member 16	FEMALES	0.00131499
CG30222	FBgn0050222	57F2-57F2	2R	1	CG30222	-	FEMALES	0.00131499
CG9184	FBgn0035208	61F6-61F6	3L	-1	CG9184	-	FEMALES	0.0293517
CG5717	FBgn0041709	62D5-62D5	3L	-1	yellow-g	yellow-g	FEMALES	0.013074
CG13804	FBgn0035328	62D5-62D5	3L	1	yellow-g2	yellow-g2	FEMALES	0.013074
CG10163	FBgn0035697	65A10-65A11	3L	-1	CG10163	-	FEMALES	0.011616
CG33700	FBgn0053700	67B11-67B11	3L	-1	CG33700	-	FEMALES	0.0039245
CG12526	FBgn0036009	67B11-67B11	3L	1	Or67a	Odorant receptor 67a	FEMALES	0.0319881
CG10588	FBgn0037037	78A1-78A1	3L	1	CG10588	-	FEMALES	4.52e-05
CG14639	FBgn0037224	82A1-82A1	3R	1	TwdlF	TweedleF	FEMALES	0.0485426
CG1077	FBgn0037405	83D5-83D5	3R	1	CG1077	-	FEMALES	0.0487352
CG31358	FBgn0051358	87A5-87A5	3R	-1	CG31358	-	FEMALES	0.00035941
CG17404	FBgn0038001	87B2-87B2	3R	-1	CG17404	-	FEMALES	8.43e-10
CG11600	FBgn0038068	87C3-87C3	3R	1	CG11600	-	FEMALES	0.00441218
CG4009	FBgn0038469	89E10-89E10	3R	-1	CG4009	-	FEMALES	0.00035941
CG11853	FBgn0039298	96C7-96C7	3R	1	to	takeout	FEMALES	0.0319881
CG34083	FBgn0013684	-	mtDNA	-1	mt:ND5	mitochondrial NADH-ubiquinone oxidoreductase chain 5	FEMALES	0.000679708
CG5347	FBgn0030578	12F4-12F4	X	1	CG5347	-	FEMALES	0.0212042
CG11381	FBgn0029568	1E4-1E4	X	1	CG11381	-	FEMALES	0.00342349
CG15570	FBgn0029697	4B3-4B3	X	1	CG15570	-	FEMALES	0.0044877
CG32774	FBgn0052774	4B4-4B4	X	-1	Muc4B	Mucin 4B	FEMALES	7.2e-05
CG1478	FBgn0000359	7F1-7F1	X	1	Cp36	Chorion protein 36	FEMALES	0.0485426
CG11213	FBgn0000360	7F1-7F1	X	1	Cp38	Chorion protein 38	FEMALES	0.0237607
CG40211	FBgn0058211	-	-	-	CG40211	-	BOTH	1.84e-05	0.00038734
CG2671	FBgn0002121	21A5-21A5	2L	-1	l(2)gl	lethal (2) giant larvae	BOTH	0.011098	0.00548187
CG12900	FBgn0033515	47A2-47A2	2R	-1	Ir47a	Ionotropic receptor 47a	BOTH	0.0359196	0.0249495
CG33465	FBgn0053465	52C7-52C7	2R	-1	CG33465	-	BOTH	0.0039245	0.0249495
CG32058	FBgn0052058	67E3-67E3	3L	-1	Ir67c	Ionotropic receptor 67c	BOTH	0.00810698	1.95e-09
CG1750	FBgn0039836	100B8-100B8	3R	-1	CG1750	-	BOTH	1.84e-05	0.00045063
CG14728	FBgn0003312	87A1-87A1	3R	1	sad	shadow	BOTH	5.3e-09	0.00197214
CG42315	FBgn0259215	93A2-93A2	3R	-1	Ir93a	Ionotropic receptor 93a	BOTH	8.52e-18	1.5e-08
CG34076	FBgn0013681	-	mtDNA	1	mt:ND3	mitochondrial NADH-ubiquinone oxidoreductase chain 3	BOTH	1.95e-15	4.88e-09
CG34069	FBgn0013675	-	mtDNA	1	mt:CoII	mitochondrial Cytochrome c oxidase subunit II	BOTH	4.01e-12	1.72e-06
CG34074	FBgn0013676	-	mtDNA	1	mt:CoIII	mitochondrial Cytochrome c oxidase subunit III	BOTH	3.65e-32	3.11e-12
CG34090	FBgn0013678	-	mtDNA	1	mt:Cyt-b	mitochondrial Cytochrome b	BOTH	2.76e-18	1.05e-07
CG34086	FBgn0013683	-	mtDNA	-1	mt:ND4L	mitochondrial NADH-ubiquinone oxidoreductase chain 4L	BOTH	1.85e-19	9.43e-16
CG34063	FBgn0013680	-	mtDNA	1	mt:ND2	mitochondrial NADH-ubiquinone oxidoreductase chain 2	BOTH	3.22e-06	2.67e-12
CG34073	FBgn0013672	-	mtDNA	1	mt:ATPase6	mitochondrial ATPase subunit 6	BOTH	1.39e-06	0.000432403
CG34067	FBgn0013674	-	mtDNA	1	mt:CoI	mitochondrial Cytochrome c oxidase subunit I	BOTH	3.78e-11	0.00038734
CG16755	FBgn0037685	85D15-85D15	3R	1	Or85f	Odorant receptor 85f	MALES		0.0007481
CG31509	FBgn0028396	93A2-93A2	3R	1	TotA	Turandot A	MALES		0.000842433
CG31508	FBgn0044812	93A2-93A2	3R	1	TotC	Turandot C	MALES		0.0375626
CG17820	FBgn0038914	93F14-93F14	3R	-1	fit	female-specific independent of transformer	MALES		0.000842433
CG7592	FBgn0039685	99B8-99B8	3R	-1	Obp99b	Odorant-binding protein 99b	MALES		0.00194533
