# Supplementary material for: Mitochondrial genomic variation drives differential nuclear gene expression in discrete regions of Drosophila gene and protein interaction networks
Source: BMC Genomics. 2019 Sep 2;20:691. doi: 10.1186/s12864-019-6061-y (PMC6719383; doi:10.1186/s12864-019-6061-y)
Supplement: Supplementary file 3 — Table S3. Gene rankings of sensitized PPI hubs in female and male data sets. (XLSX 836 kb) [file 12864_2019_6061_MOESM3_ESM.xlsx]

## Sheet: FEMALES
Rank based on mean likelihood ratios of interacting proteins (Δ 'haplotype')	CG	Flybase ID	Gene name	Gene symbol
1	CG4942	FBgn0035960	-	CG4942
2	CG7479	FBgn0027085	Leucyl-tRNA synthetase, mitochondrial	LeuRS-m
3	CG33229	FBgn0053229	-	CG33229
4	CG5888	FBgn0028523	-	CG5888
5	CG6404	FBgn0027615	-	CG6404
6	CG4908	FBgn0032195	-	CG4908
7	CG11847	FBgn0259152	Caliban	Clbn
8	CG14419	FBgn0029639	-	CG14419
9	CG9603	FBgn0040529	Cytochrome c oxidase subunit 7A	COX7A
10	CG7044	FBgn0038854	-	CG7044
11	CG14028	FBgn0015031	cyclope	cype
12	CG14448	FBgn0037191	-	CG14448
13	CG16787	FBgn0034940	-	CG16787
14	CG10396	FBgn0033020	Cytochrome c oxidase subunit 4-like	COX4L
15	CG11015	FBgn0031830	Cytochrome c oxidase subunit 5B	COX5B
16	CG42576	FBgn0261526	Neurotrophin 1	NT1
17	CG16886	FBgn0028938	-	CG16886
18	CG10251	FBgn0043005	portabella	prt
19	CG10664	FBgn0032833	Cytochrome c oxidase subunit 4	COX4
20	CG14235	FBgn0031066	Cytochrome c oxidase subunit 6B	COX6B
21	CG10837	FBgn0020660	eukaryotic translation initiation factor 4B	eIF4B
22	CG34067	FBgn0013674	mitochondrial Cytochrome c oxidase subunit I	mt:CoI
23	CG6182	FBgn0039158	-	CG6182
24	CG17280	FBgn0034877	levy	levy
25	CG8536	FBgn0027538	beta1,4-N-acetylgalactosaminyltransferase A	beta4GalNAcTA
26	CG14724	FBgn0019624	Cytochrome c oxidase subunit 5A	COX5A
27	CG34074	FBgn0013676	mitochondrial Cytochrome c oxidase subunit III	mt:CoIII
28	CG4412	FBgn0016119	ATP synthase, coupling factor 6	ATPsynCF6
29	CG34069	FBgn0013675	mitochondrial Cytochrome c oxidase subunit II	mt:CoII
30	CG11880	FBgn0039637	Choline transporter-like 2	Ctl2
31	CG12027	FBgn0035585	ATP synthase, coupling factor 6-like	ATPsynCF6L
32	CG13070	FBgn0036586	-	CG13070
33	CG30354	FBgn0050354	Ubiquinol-cytochrome c reductase 11 kDa subunit-like	UQCR-11L
34	CG7891	FBgn0037551	GTPase indispensable for equal segregation of chromosomes	Gie
35	CG8502	FBgn0033725	Cuticular protein 49Ac	Cpr49Ac
36	CG1786	FBgn0030369	Cyp318a1	Cyp318a1
37	CG34073	FBgn0013672	mitochondrial ATPase subunit 6	mt:ATPase6
38	CG6105	FBgn0010612	ATP synthase, subunit G	ATPsynG
39	CG4169	FBgn0250814	Ubiquinol-cytochrome c reductase core protein 2	UQCR-C2
40	CG2968	FBgn0028342	ATP synthase, delta subunit	ATPsyndelta
41	CG17856	FBgn0039576	Ubiquinol-cytochrome c reductase 14 kDa subunit-like	UQCR-14L
42	CG3560	FBgn0030733	Ubiquinol-cytochrome c reductase 14 kDa subunit	UQCR-14
43	CG7299	FBgn0032282	-	CG7299
44	CG6030	FBgn0016120	ATP synthase, subunit D	ATPsynD
45	CG15337	FBgn0030014	-	CG15337
46	CG10469	FBgn0035678	-	CG10469
47	CG10996	FBgn0030525	-	CG10996
48	CG4140	FBgn0261881	lethal (2) 35Be	l(2)35Be
49	CG7000	FBgn0260004	Sensory neuron membrane protein 1	Snmp1
50	CG4301	FBgn0030747	-	CG4301
51	CG4692	FBgn0035032	ATP synthase, subunit F	ATPsynF
52	CG9943	FBgn0029117	Surfeit 1	Surf1
53	CG14508	FBgn0039651	Cytochrome c1-like	Cyt-c1L
54	CG7361	FBgn0021906	Rieske iron-sulfur protein	RFeSP
55	CG11269	FBgn0034700	-	CG11269
56	CG4769	FBgn0035600	Cytochrome c1	Cyt-c1
57	CG5295	FBgn0036449	brummer	bmm
58	CG13721	FBgn0035554	-	CG13721
59	CG6422	FBgn0039261	YTH N6-methyladenosine RNA binding protein	Ythdf
60	CG8885	FBgn0262467	Synthesis of cytochrome c oxidase	Scox
61	CG17797	FBgn0015583	Accessory gland protein 29AB	Acp29AB
62	CG34090	FBgn0013678	mitochondrial Cytochrome b	mt:Cyt-b
63	CG8189	FBgn0019644	ATP synthase, subunit B	ATPsynB
64	CG5694	FBgn0032197	-	CG5694
65	CG2871	FBgn0029725	-	CG2871
66	CG14354	FBgn0039376	-	CG14354
67	CG18563	FBgn0032639	-	CG18563
68	CG10904	FBgn0034945	-	CG10904
69	CG42234	FBgn0261723	Dbx	Dbx
70	CG8856	FBgn0020377	Scavenger receptor class C, type II	Sr-CII
71	CG11598	FBgn0038067	-	CG11598
72	CG18530	FBgn0042207	-	CG18530
73	CG5932	FBgn0036996	magro	mag
74	CG13614	FBgn0039194	-	CG13614
75	CG14024	FBgn0031697	-	CG14024
76	CG31132	FBgn0011785	BRWD3	BRWD3
77	CG2772	FBgn0031533	-	CG2772
78	CG3860	FBgn0034951	-	CG3860
79	CG31872	FBgn0051872	-	CG31872
80	CG9360	FBgn0030332	-	CG9360
81	CG11406	FBgn0034990	-	CG11406
82	CG31089	FBgn0051089	-	CG31089
83	CG7985	FBgn0028499	-	CG7985
84	CG13298	FBgn0035692	Splicing factor 3b subunit 6	Sf3b6
85	CG18302	FBgn0032266	-	CG18302
86	CG31091	FBgn0051091	-	CG31091
87	CG31871	FBgn0051871	-	CG31871
88	CG33522	FBgn0261872	SR-related CTD associated factor 6	scaf6
89	CG12182	FBgn0028504	-	CG12182
90	CG7279	FBgn0023496	Lipase 1	Lip1
91	CG14743	FBgn0033326	-	CG14743
92	CG7691	FBgn0038626	-	CG7691
93	CG15209	FBgn0030237	-	CG15209
94	CG11372	FBgn0031213	galectin	galectin
95	CG7610	FBgn0020235	ATP synthase, gamma subunit	ATPsyngamma
96	CG8093	FBgn0033999	-	CG8093
97	CG4900	FBgn0024958	Iron regulatory protein 1A	Irp-1A
98	CG6113	FBgn0032264	Lipase 4	Lip4
99	CG4710	FBgn0016926	Pinocchio	Pino
100	CG7329	FBgn0032271	-	CG7329
101	CG11608	FBgn0038069	-	CG11608
102	CG14919	FBgn0032336	Allatostatin C	AstC
103	CG12111	FBgn0030050	-	CG12111
104	CG12140	FBgn0033465	Electron transfer flavoprotein-ubiquinone oxidoreductase	Etf-QO
105	CG17097	FBgn0265264	-	CG17097
106	CG13544	FBgn0034826	-	CG13544
107	CG18265	FBgn0036725	-	CG18265
108	CG31342	FBgn0051342	-	CG31342
109	CG33556	FBgn0053556	formin 3	form3
110	CG17914	FBgn0032601	yellow-b	yellow-b
111	CG18301	FBgn0032265	-	CG18301
112	CG3782	FBgn0031660	mitochondrial ribosomal protein L28	mRpL28
113	CG12321	FBgn0038577	-	CG12321
114	CG14658	FBgn0037283	-	CG14658
115	CG10778	FBgn0029980	-	CG10778
116	CG15261	FBgn0086691	UK114	UK114
117	CG9304	FBgn0034674	-	CG9304
118	CG4949	FBgn0030813	-	CG4949
119	CG7745	FBgn0033616	-	CG7745
120	CG17221	FBgn0031500	-	CG17221
121	CG9140	FBgn0031771	NADH dehydrogenase (ubiquinone) 51 kDa subunit	ND-51
122	CG15434	FBgn0040705	NADH dehydrogenase (ubiquinone) B8 subunit	ND-B8
123	CG15347	FBgn0030040	-	CG15347
124	CG6008	FBgn0027785	NP15.6	NP15.6
125	CG3192	FBgn0029888	NADH dehydrogenase (ubiquinone) ASHI subunit	ND-ASHI
126	CG12400	FBgn0031505	NADH dehydrogenase (ubiquinone) B14.5 B subunit	ND-B14.5B
127	CG5548	FBgn0030605	NADH dehydrogenase (ubiquinone) B18 subunit	ND-B18
128	CG6912	FBgn0038290	-	CG6912
129	CG42572	FBgn0260959	Microcephalin	MCPH1
130	CG9948	FBgn0035721	-	CG9948
131	CG3214	FBgn0031436	NADH dehydrogenase (ubiquinone) B17.2 subunit	ND-B17.2
132	CG16826	FBgn0032505	-	CG16826
133	CG6914	FBgn0037172	NADH dehydrogenase (ubiquinone) B14.5 A subunit-like	ND-B14.5AL
134	CG3446	FBgn0029868	NADH dehydrogenase (ubiquinone) B16.6 subunit	ND-B16.6
135	CG3792	FBgn0031662	-	CG3792
136	CG3944	FBgn0017567	NADH dehydrogenase (ubiquinone) 23 kDa subunit	ND-23
137	CG15353	FBgn0040718	-	CG15353
138	CG9232	FBgn0263200	Galactose-1-phosphate uridylyltransferase	Galt
139	CG17300	FBgn0036345	-	CG17300
140	CG3394	FBgn0034999	-	CG3394
141	CG3680	FBgn0037027	HP1 and insulator partner protein 1	HIPP1
142	CG9762	FBgn0011455	NADH dehydrogenase (ubiquinone) SGDH subunit	ND-SGDH
143	CG3274	FBgn0042085	Brahma associated protein 170kD	Bap170
144	CG30005	FBgn0050005	Glutathione S transferase T2	GstT2
145	CG7712	FBgn0033570	NADH dehydrogenase (ubiquinone) B14 subunit	ND-B14
146	CG4550	FBgn0002940	neither inactivation nor afterpotential E	ninaE
147	CG3612	FBgn0011211	bellwether	blw
148	CG6343	FBgn0019957	NADH dehydrogenase (ubiquinone) 42 kDa subunit	ND-42
149	CG9104	FBgn0030800	Nitrogen permease regulator-like 2	Nprl2
150	CG3047	FBgn0003372	Salivary gland secretion 1	Sgs1
151	CG34092	FBgn0013679	mitochondrial NADH-ubiquinone oxidoreductase chain 1	mt:ND1
152	CG32767	FBgn0052767	-	CG32767
153	CG11956	FBgn0263236	SP1029	SP1029
154	CG1970	FBgn0039909	NADH dehydrogenase (ubiquinone) 49 kDa subunit	ND-49
155	CG13272	FBgn0086673	-	CG13272
156	CG3683	FBgn0035046	NADH dehydrogenase (ubiquinone) 19 kDa subunit	ND-19
157	CG6020	FBgn0037001	NADH dehydrogenase (ubiquinone) 39 kDa subunit	ND-39
158	CG34063	FBgn0013680	mitochondrial NADH-ubiquinone oxidoreductase chain 2	mt:ND2
159	CG8679	FBgn0032934	-	CG8679
160	CG32230	FBgn0052230	NADH dehydrogenase (ubiquinone) MLRQ subunit	ND-MLRQ
161	CG2665	FBgn0011694	Ejaculatory bulb protein II	EbpII
162	CG2286	FBgn0017566	NADH dehydrogenase (ubiquinone) 75 kDa subunit	ND-75
163	CG5703	FBgn0030853	NADH dehydrogenase (ubiquinone) 24 kDa subunit	ND-24
164	CG34085	FBgn0262952	mitochondrial NADH-ubiquinone oxidoreductase chain 4	mt:ND4
165	CG34083	FBgn0013684	mitochondrial NADH-ubiquinone oxidoreductase chain 5	mt:ND5
166	CG3621	FBgn0025839	NADH dehydrogenase (ubiquinone) B14.5 A subunit	ND-B14.5A
167	CG13154	FBgn0033736	-	CG13154
168	CG15296	FBgn0030215	-	CG15296
169	CG31100	FBgn0051100	-	CG31100
170	CG8628	FBgn0250836	-	CG8628
171	CG5854	FBgn0039130	-	CG5854
172	CG8844	FBgn0021967	NADH dehydrogenase (ubiquinone) PDSW subunit	ND-PDSW
173	CG11674	FBgn0030551	-	CG11674
174	CG14307	FBgn0004652	fruitless	fru
175	CG7834	FBgn0039697	-	CG7834
176	CG10566	FBgn0037050	Islet cell autoantigen 69 kDa	ICA69
177	CG4591	FBgn0037848	Tetraspanin 86D	Tsp86D
178	CG15515	FBgn0039719	-	CG15515
179	CG8823	FBgn0023495	Lip3	Lip3
180	CG11154	FBgn0010217	ATP synthase, beta subunit	ATPsynbeta
181	CG17217	FBgn0032419	-	CG17217
182	CG30415	FBgn0250838	reduction of Rh1	roh
183	CG8062	FBgn0259834	outsiders	out
184	CG8602	FBgn0035763	-	CG8602
185	CG12170	FBgn0037356	-	CG12170
186	CG13436	FBgn0034532	-	CG13436
187	CG30324	FBgn0050324	-	CG30324
188	CG13728	FBgn0036716	-	CG13728
189	CG7002	FBgn0029167	Hemolectin	Hml
190	CG12299	FBgn0032295	-	CG12299
191	CG31410	FBgn0051410	Niemann-Pick type C-2e	Npc2e
192	CG15484	FBgn0032452	-	CG15484
193	CG13598	FBgn0016754	six-banded	sba
194	CG10219	FBgn0039112	Succinate dehydrogenase, subunit D	SdhD
195	CG13686	FBgn0040106	lectin-21Cb	lectin-21Cb
196	CG15358	FBgn0031373	-	CG15358
197	CG9306	FBgn0032511	NADH dehydrogenase (ubiquinone) B22 subunit	ND-B22
198	CG15818	FBgn0031910	-	CG15818
199	CG3966	FBgn0002936	neither inactivation nor afterpotential A	ninaA
200	CG7106	FBgn0040099	lectin-28C	lectin-28C
201	CG9629	FBgn0036857	-	CG9629
202	CG7181	FBgn0263911	Cytochrome c oxidase subunit 8	COX8
203	CG9160	FBgn0011361	NADH dehydrogenase (ubiquinone) acyl carrier protein	ND-ACP
204	CG17387	FBgn0037276	-	CG17387
205	CG9324	FBgn0032884	Pomp	Pomp
206	CG4631	FBgn0032590	-	CG4631
207	CG17285	FBgn0000639	Fat body protein 1	Fbp1
208	CG3410	FBgn0040104	lectin-24A	lectin-24A
209	CG15368	FBgn0030104	-	CG15368
210	CG2559	FBgn0002562	Larval serum protein 1 alpha	Lsp1alpha
211	CG12984	FBgn0037042	-	CG12984
212	CG12784	FBgn0038356	-	CG12784
213	CG3090	FBgn0005612	Sox box protein 14	Sox14
214	CG10320	FBgn0034645	NADH dehydrogenase (ubiquinone) B12 subunit	ND-B12
215	CG13603	FBgn0039135	-	CG13603
216	CG14464	FBgn0033000	-	CG14464
217	CG8671	FBgn0032938	-	CG8671
218	CG3346	FBgn0025739	partner of numb	pon
219	CG4775	FBgn0031312	Transport and Golgi organization 14	Tango14
220	CG6194	FBgn0038325	Autophagy-related 4b	Atg4b
221	CG6240	FBgn0038714	Cuticular protein 92A	Cpr92A
222	CG8736	FBgn0033308	-	CG8736
223	CG15754	FBgn0030492	-	CG15754
224	CG10825	FBgn0038860	Interacts with the C terminus of ELL 2	Ice2
225	CG9080	FBgn0033593	Listericin	Listericin
226	CG5780	FBgn0032446	-	CG5780
227	CG1273	FBgn0035522	-	CG1273
228	CG6106	FBgn0030914	-	CG6106
229	CG9134	FBgn0035199	triforce	tfc
230	CG9368	FBgn0036890	-	CG9368
231	CG14259	FBgn0039483	-	CG14259
232	CG6666	FBgn0037873	Succinate dehydrogenase, subunit C	SdhC
233	CG7017	FBgn0036951	-	CG7017
234	CG2977	FBgn0027106	Innexin 7	Inx7
235	CG43744	FBgn0264001	bruno 3	bru3
236	CG12375	FBgn0031987	-	CG12375
237	CG4428	FBgn0031298	Autophagy-related 4a	Atg4a
238	CG13862	FBgn0038942	-	CG13862
239	CG15725	FBgn0030417	-	CG15725
240	CG42340	FBgn0259242	-	CG42340
241	CG14548	FBgn0002733	Enhancer of split mbeta, helix-loop-helix	E(spl)mbeta-HLH
242	CG3622	FBgn0086408	stall	stl
243	CG4389	FBgn0028479	Mitochondrial trifunctional protein alpha subunit	Mtpalpha
244	CG13079	FBgn0264845	Thioester-containing protein 5	Tep5
245	CG18330	FBgn0035231	Phosphocholine cytidylyltransferase 2	Pcyt2
246	CG2113	FBgn0035384	-	CG2113
247	CG30103	FBgn0050103	-	CG30103
248	CG30104	FBgn0050104	Ecto-5'-nucleotidase 2	NT5E-2
249	CG31961	FBgn0051961	Tubulin-binding cofactor C	TBCC
250	CG4704	FBgn0039029	-	CG4704
251	CG42700	FBgn0261611	-	CG42700
252	CG13421	FBgn0034509	Odorant-binding protein 57c	Obp57c
253	CG18404	FBgn0039761	-	CG18404
254	CG9131	FBgn0029161	slowmo	slmo
255	CG2034	FBgn0015359	-	CG2034
256	CG9975	FBgn0034435	wurstfest	fest
257	CG1374	FBgn0003866	teashirt	tsh
258	CG17977	FBgn0040778	-	CG17977
259	CG14332	FBgn0038509	-	CG14332
260	CG14410	FBgn0030583	-	CG14410
261	CG10691	FBgn0002031	lethal (2) 37Cc	l(2)37Cc
262	CG2647	FBgn0003068	period	per
263	CG8108	FBgn0027567	-	CG8108
264	CG12701	FBgn0259789	zelda	zld
265	CG8996	FBgn0010516	walrus	wal
266	CG4021	FBgn0034659	-	CG4021
267	CG6533	FBgn0000356	Chorion protein 16	Cp16
268	CG13463	FBgn0036470	Enhancer of Acetyltransferase Chameau	EAChm
269	CG14243	FBgn0039444	TweedleD	TwdlD
270	CG14313	FBgn0038579	-	CG14313
271	CG14949	FBgn0035358	-	CG14949
272	CG13992	FBgn0031756	-	CG13992
273	CG9192	FBgn0035193	-	CG9192
274	CG3675	FBgn0031592	Arginine methyltransferase 2	Art2
275	CG32267	FBgn0052267	-	CG32267
276	CG4598	FBgn0032160	-	CG4598
277	CG3666	FBgn0034094	Transferrin 3	Tsf3
278	CG13526	FBgn0034774	-	CG13526
279	CG15884	FBgn0039481	Cuticular protein 97Eb	Cpr97Eb
280	CG3244	FBgn0031629	C-type lectin 27kD	Clect27
281	CG42543	FBgn0260660	Multiplexin	Mp
282	CG13045	FBgn0036596	-	CG13045
283	CG9621	FBgn0038172	Adenosine deaminase-related growth factor D	Adgf-D
284	CG5791	FBgn0040582	-	CG5791
285	CG1124	FBgn0037290	-	CG1124
286	CG10497	FBgn0010415	Syndecan	Sdc
287	CG14414	FBgn0030571	-	CG14414
288	CG4225	FBgn0038376	Heavy metal tolerance factor 1	Hmt-1
289	CG43748	FBgn0264005	H6-like-homeobox	Hmx
290	CG6680	FBgn0262057	Serpin 77Ba	Spn77Ba
291	CG15120	FBgn0034454	-	CG15120
292	CG8631	FBgn0002775	male-specific lethal 3	msl-3
293	CG16833	FBgn0026147	Tubulin tyrosine ligase-like 4A	TTLL4A
294	CG5023	FBgn0038774	-	CG5023
295	CG1344	FBgn0027507	-	CG1344
296	CG15894	FBgn0029864	-	CG15894
297	CG8084	FBgn0011746	anachronism	ana
298	CG8822	FBgn0005779	Protein phosphatase D6	PpD6
299	CG13194	FBgn0033649	pyramus	pyr
300	CG3283	FBgn0014028	Succinate dehydrogenase, subunit B (iron-sulfur)	SdhB
301	CG11988	FBgn0002932	neuralized	neur
302	CG13694	FBgn0031219	-	CG13694
303	CG31373	FBgn0051373	-	CG31373
304	CG17032	FBgn0036547	-	CG17032
305	CG9553	FBgn0000308	chickadee	chic
306	CG16753	FBgn0035393	-	CG16753
307	CG9467	FBgn0037758	-	CG9467
308	CG12942	FBgn0033569	-	CG12942
309	CG14617	FBgn0031191	Centriolar coiled coil protein 110kDa	Cp110
310	CG4857	FBgn0026083	twenty-four	tyf
311	CG7598	FBgn0039689	Complex I intermediate-associated protein, 30 kDa	CIA30
312	CG6238	FBgn0029157	slingshot	ssh
313	CG6770	FBgn0032400	-	CG6770
314	CG8764	FBgn0011227	oxen	ox
315	CG4729	FBgn0036623	-	CG4729
316	CG13501	FBgn0034684	-	CG13501
317	CG12908	FBgn0026403	Nidogen/entactin	Ndg
318	CG34354	FBgn0085383	-	CG34354
319	CG12193	FBgn0026398	Odorant receptor 22a	Or22a
320	CG33527	FBgn0053527	SIFamide	SIFa
321	CG9526	FBgn0031815	farjavit	frj
322	CG2261	FBgn0039867	Cleavage stimulation factor 50 kD subunit	CstF50
323	CG10750	FBgn0032769	-	CG10750
324	CG9350	FBgn0034576	NADH dehydrogenase (ubiquinone) B14.7 subunit	ND-B14.7
325	CG33099	FBgn0053099	-	CG33099
326	CG5742	FBgn0034304	-	CG5742
327	CG30040	FBgn0086677	jelly belly	jeb
328	CG7188	FBgn0035871	Bax Inhibitor-1	BI-1
329	CG32068	FBgn0052068	Acireductone dioxygenase 1	Adi1
330	CG42342	FBgn0259244	-	CG42342
331	CG11840	FBgn0031260	Signal peptide peptidase	Spp
332	CG14153	FBgn0036094	-	CG14153
333	CG5028	FBgn0039358	-	CG5028
334	CG11257	FBgn0034442	-	CG11257
335	CG14340	FBgn0031302	-	CG14340
336	CG11560	FBgn0036249	-	CG11560
337	CG7021	FBgn0013949	Elastin-like	Elal
338	CG42344	FBgn0259246	bruchpilot	brp
339	CG3839	FBgn0002561	lethal of scute	l(1)sc
340	CG14837	FBgn0035797	-	CG14837
341	CG33528	FBgn0260964	Vesicular monoamine transporter	Vmat
342	CG13840	FBgn0039028	-	CG13840
343	CG18649	FBgn0036469	-	CG18649
344	CG8027	FBgn0033392	-	CG8027
345	CG5867	FBgn0027586	-	CG5867
346	CG11280	FBgn0010452	tartan	trn
347	CG12992	FBgn0030846	-	CG12992
348	CG2958	FBgn0040102	lectin-24Db	lectin-24Db
349	CG3921	FBgn0031571	bark beetle	bark
350	CG31954	FBgn0051954	-	CG31954
351	CG14005	FBgn0031739	-	CG14005
352	CG32075	FBgn0052075	-	CG32075
353	CG9073	FBgn0010423	Troponin C at 47D	TpnC47D
354	CG2981	FBgn0013348	Troponin C at 41C	TpnC41C
355	CG13521	FBgn0005631	roundabout 1	robo1
356	CG13204	FBgn0033627	-	CG13204
357	CG5225	FBgn0038468	-	CG5225
358	CG8972	FBgn0033672	rhomboid-7	rho-7
359	CG5445	FBgn0030838	-	CG5445
360	CG7930	FBgn0010424	Troponin C at 73F	TpnC73F
361	CG1552	FBgn0030258	-	CG1552
362	CG31152	FBgn0086253	rumi	rumi
363	CG6298	FBgn0023197	Jonah 74E	Jon74E
364	CG3835	FBgn0023507	D-2-hydroxyglutaric acid dehydrogenase	D2hgdh
365	CG8813	FBgn0031476	-	CG8813
366	CG9921	FBgn0030743	-	CG9921
367	CG11300	FBgn0034901	-	CG11300
368	CG8560	FBgn0035781	-	CG8560
369	CG32711	FBgn0262976	leg arista wing complex	lawc
370	CG2054	FBgn0022702	Chitinase 2	Cht2
371	CG4139	FBgn0030334	Karl	Karl
372	CG12972	FBgn0037076	earthbound 2	ebd2
373	CG12448	FBgn0028857	-	CG12448
374	CG2851	FBgn0010323	Goosecoid	Gsc
375	CG8043	FBgn0037610	-	CG8043
376	CG2889	FBgn0030206	-	CG2889
377	CG17176	FBgn0040510	Adenylyl cyclase X A	ACXA
378	CG4145	FBgn0000299	Collagen type IV alpha 1	Col4a1
379	CG9768	FBgn0261434	huckebein	hkb
380	CG5377	FBgn0038974	-	CG5377
381	CG31176	FBgn0051176	-	CG31176
382	CG4702	FBgn0037992	-	CG4702
383	CG2467	FBgn0250871	papillote	pot
384	CG14572	FBgn0037128	-	CG14572
385	CG8333	FBgn0002735	Enhancer of split mgamma, helix-loop-helix	E(spl)mgamma-HLH
386	CG9218	FBgn0003435	smooth	sm
387	CG13760	FBgn0040375	-	CG13760
388	CG13989	FBgn0031786	-	CG13989
389	CG15403	FBgn0031504	-	CG15403
390	CG5171	FBgn0031907	-	CG5171
391	CG11064	FBgn0087002	apolipophorin	apolpp
392	CG7532	FBgn0261534	lethal (2) 34Fc	l(2)34Fc
393	CG1958	FBgn0029940	-	CG1958
394	CG9734	FBgn0027657	globin 1	glob1
395	CG3380	FBgn0034716	Organic anion transporting polypeptide 58Dc	Oatp58Dc
396	CG8756	FBgn0261341	vermiform	verm
397	CG7998	FBgn0262559	Malate dehydrogenase 2	Mdh2
398	CG30463	FBgn0050463	-	CG30463
399	CG12056	FBgn0030099	-	CG12056
400	CG6277	FBgn0039475	-	CG6277
401	CG4435	FBgn0032117	alpha1,3-fucosyltransferase B	FucTB
402	CG4576	FBgn0038366	-	CG4576
403	CG3875	FBgn0034740	novel spermatogenesis regulator	nsr
404	CG9300	FBgn0036886	-	CG9300
405	CG43946	FBgn0264574	Glucose transporter 1	Glut1
406	CG4210	FBgn0038302	-	CG4210
407	CG4760	FBgn0011206	boule	bol
408	CG7349	FBgn0030975	Succinate dehydrogenase, subunit B (iron-sulfur)-like	SdhBL
409	CG12559	FBgn0003256	rolled	rl
410	CG2788	FBgn0015663	Dorothy	Dot
411	CG9776	FBgn0027866	-	CG9776
412	CG7641	FBgn0013303	Neurocalcin	Nca
413	CG14995	FBgn0035497	-	CG14995
414	CG18624	FBgn0029971	NADH dehydrogenase (ubiquinone) MNLL subunit	ND-MNLL
415	CG6483	FBgn0035665	Jonah 65Aiii	Jon65Aiii
416	CG4995	FBgn0032219	-	CG4995
417	CG1621	FBgn0263240	Corepressor of Pangolin	Coop
418	CG18568	FBgn0033888	-	CG18568
419	CG30438	FBgn0050438	-	CG30438
420	CG3227	FBgn0031434	insensitive	insv
421	CG4414	FBgn0040091	UDP-glycosyltransferase 58Fa	Ugt58Fa
422	CG6098	FBgn0010398	Leucine-rich repeat 47	Lrr47
423	CG1049	FBgn0041342	Phosphocholine cytidylyltransferase 1	Pcyt1
424	CG4753	FBgn0036622	-	CG4753
425	CG15200	FBgn0030278	-	CG15200
426	CG6205	FBgn0004957	porcupine	por
427	CG3458	FBgn0026015	Topoisomerase 3beta	Top3beta
428	CG4976	FBgn0039559	Nuclear receptor binding SET domain protein	NSD
429	CG7742	FBgn0031690	-	CG7742
430	CG34388	FBgn0085417	natalisin	natalisin
431	CG3909	FBgn0027524	-	CG3909
432	CG12229	FBgn0036723	-	CG12229
433	CG4696	FBgn0002789	Muscle protein 20	Mp20
434	CG5479	FBgn0034893	mitochondrial ribosomal protein L43	mRpL43
435	CG4491	FBgn0005771	no ocelli	noc
436	CG9027	FBgn0033631	Superoxide dismutase 3	Sod3
437	CG13095	FBgn0032049	beta-site APP-cleaving enzyme	Bace
438	CG4969	FBgn0031902	Wnt oncogene analog 6	Wnt6
439	CG9269	FBgn0038161	-	CG9269
440	CG17323	FBgn0032713	-	CG17323
441	CG7488	FBgn0038106	-	CG7488
442	CG43745	FBgn0264002	Myosuppressin receptor 2	MsR2
443	CG33169	FBgn0053169	-	CG33169
444	CG31224	FBgn0051224	-	CG31224
445	CG13032	FBgn0036652	-	CG13032
446	CG14199	FBgn0040890	kish	ksh
447	CG17010	FBgn0032424	-	CG17010
448	CG13223	FBgn0033599	-	CG13223
449	CG5348	FBgn0034156	-	CG5348
450	CG13158	FBgn0033727	Odorant receptor 49a	Or49a
451	CG8080	FBgn0033373	-	CG8080
452	CG43065	FBgn0262475	bruno 2	bru2
453	CG8058	FBgn0033382	alpha/beta hydrolase 1	Hydr1
454	CG15738	FBgn0030352	severe impairment of CI with lengthened youth	sicily
455	CG9465	FBgn0032067	Lysosomal alpha-mannosidase IV	LManIV
456	CG11023	FBgn0031208	-	CG11023
457	CG3959	FBgn0011207	pelota	pelo
458	CG10882	FBgn0262126	Secretory 24CD	Sec24CD
459	CG1683	FBgn0025111	Adenine nucleotide translocase 2	Ant2
460	CG1435	FBgn0026144	sarcoplasmic calcium-binding protein	CBP
461	CG6534	FBgn0002941	slouch	slou
462	CG5212	FBgn0025574	Pellino	Pli
463	CG3172	FBgn0038206	twinfilin	twf
464	CG15739	FBgn0030347	-	CG15739
465	CG34056	FBgn0054056	-	CG34056
466	CG12042	FBgn0033206	Dynactin 4, p62 subunit	DCTN4-p62
467	CG17290	FBgn0034201	-	CG17290
468	CG16944	FBgn0003360	stress-sensitive B	sesB
469	CG7080	FBgn0038941	-	CG7080
470	CG1151	FBgn0027527	Osiris 6	Osi6
471	CG9509	FBgn0030594	fezzik	fiz
472	CG1259	FBgn0035513	Cuticular protein 64Ad	Cpr64Ad
473	CG13227	FBgn0033589	-	CG13227
474	CG32843	FBgn0052843	Diuretic hormone 31 Receptor	Dh31-R
475	CG4730	FBgn0039355	-	CG4730
476	CG10630	FBgn0035608	blanks	blanks
477	CG42389	FBgn0259735	-	CG42389
478	CG8596	FBgn0035767	Cln7	Cln7
479	CG7005	FBgn0013953	Epidermal stripes and patches	Esp
480	CG11741	FBgn0040531	-	CG11741
481	CG12057	FBgn0030098	-	CG12057
482	CG14021	FBgn0031702	fuseless	fusl
483	CG15329	FBgn0029977	hold'em	hdm
484	CG13050	FBgn0036591	-	CG13050
485	CG8929	FBgn0034504	-	CG8929
486	CG14757	FBgn0033274	-	CG14757
487	CG6220	FBgn0033865	-	CG6220
488	CG4334	FBgn0038312	Zinc/iron regulated transporter-related protein 88E	Zip88E
489	CG13285	FBgn0035611	-	CG13285
490	CG6195	FBgn0038723	-	CG6195
491	CG3771	FBgn0023130	a6	a6
492	CG14834	FBgn0035768	-	CG14834
493	CG14642	FBgn0037222	-	CG14642
494	CG5785	FBgn0003701	three rows	thr
495	CG6036	FBgn0039421	-	CG6036
496	CG13374	FBgn0011822	Pepsinogen C-like	Pgcl
497	CG8994	FBgn0000615	exuperantia	exu
498	CG2543	FBgn0030407	Folylpolyglutamate synthase	Fpgs
499	CG6096	FBgn0002631	Enhancer of split m5, helix-loop-helix	E(spl)m5-HLH
500	CG13445	FBgn0036532	-	CG13445
501	CG12664	FBgn0030090	forked end	fend
502	CG12233	FBgn0027291	lethal (1) G0156	l(1)G0156
503	CG3758	FBgn0001981	escargot	esg
504	CG13605	FBgn0039150	-	CG13605
505	CG3630	FBgn0023540	-	CG3630
506	CG11505	FBgn0035424	La-related protein 4B	Larp4B
507	CG1641	FBgn0003411	sisterless A	sisA
508	CG8262	FBgn0027513	anastral spindle 2	ana2
509	CG33980	FBgn0263512	Visual system homeobox 2	Vsx2
510	CG8216	FBgn0033358	space blanket	spab
511	CG7530	FBgn0038256	-	CG7530
512	CG9102	FBgn0025525	bric a brac 2	bab2
513	CG14125	FBgn0036232	-	CG14125
514	CG2160	FBgn0033266	Suppressor of Cytokine Signaling at 44A	Socs44A
515	CG42333	FBgn0261090	Synaptotagmin beta	Sytbeta
516	CG18292	FBgn0030269	CDK2-associated protein 1	CDK2AP1
517	CG5214	FBgn0037891	-	CG5214
518	CG18067	FBgn0034512	-	CG18067
519	CG3454	FBgn0005619	Histidine decarboxylase	Hdc
520	CG5447	FBgn0039427	-	CG5447
521	CG3411	FBgn0004101	blistered	bs
522	CG10947	FBgn0032857	-	CG10947
523	CG4694	FBgn0001185	hermaphrodite	her
524	CG14630	FBgn0014903	-	CG14630
525	CG5390	FBgn0032213	-	CG5390
526	CG14996	FBgn0035499	Chd64	Chd64
527	CG32183	FBgn0052183	Ccn	Ccn
528	CG32698	FBgn0052698	-	CG32698
529	CG43740	FBgn0263997	-	CG43740
530	CG4164	FBgn0031256	shriveled	shv
531	CG17163	FBgn0039942	-	CG17163
532	CG6308	FBgn0030645	ALG14, UDP-N-acetylglucosaminyltransferase subunit	Alg14
533	CG3827	FBgn0004170	scute	sc
534	CG8490	FBgn0033715	-	CG8490
535	CG31705	FBgn0028490	-	CG31705
536	CG8404	FBgn0005613	Sox box protein 15	Sox15
537	CG8361	FBgn0002633	Enhancer of split m7, helix-loop-helix	E(spl)m7-HLH
538	CG3706	FBgn0040342	-	CG3706
539	CG8870	FBgn0038144	-	CG8870
540	CG1343	FBgn0020378	Sp1	Sp1
541	CG13159	FBgn0033721	-	CG13159
542	CG3927	FBgn0034739	-	CG3927
543	CG7173	FBgn0037099	-	CG7173
544	CG11984	FBgn0037655	Potassium channel modulatory factor 1	Kcmf1
545	CG14688	FBgn0037819	-	CG14688
546	CG13511	FBgn0034759	-	CG13511
547	CG42280	FBgn0259175	omega	ome
548	CG17377	FBgn0031859	-	CG17377
549	CG2595	FBgn0045843	Rac GTPase activating protein at 84C	RacGAP84C
550	CG2668	FBgn0004181	Ejaculatory bulb protein	Ebp
551	CG8346	FBgn0002609	Enhancer of split m3, helix-loop-helix	E(spl)m3-HLH
552	CG15185	FBgn0037449	-	CG15185
553	CG5062	FBgn0029747	-	CG5062
554	CG10641	FBgn0032731	Swiprosin-1	Swip-1
555	CG7716	FBgn0035800	-	CG7716
556	CG5167	FBgn0038038	-	CG5167
557	CG12609	FBgn0030952	-	CG12609
558	CG4884	FBgn0039565	-	CG4884
559	CG4612	FBgn0035016	-	CG4612
560	CG7171	FBgn0003961	Urate oxidase	Uro
561	CG42749	FBgn0261803	-	CG42749
562	CG11314	FBgn0039800	Niemann-Pick type C-2g	Npc2g
563	CG14564	FBgn0037131	-	CG14564
564	CG5460	FBgn0001169	Hairless	H
565	CG9008	FBgn0028540	-	CG9008
566	CG3858	FBgn0019809	gcm2	gcm2
567	CG13804	FBgn0035328	yellow-g2	yellow-g2
568	CG42668	FBgn0261550	-	CG42668
569	CG8568	FBgn0030841	-	CG8568
570	CG6875	FBgn0000140	abnormal spindle	asp
571	CG14312	FBgn0038596	-	CG14312
572	CG3164	FBgn0025683	-	CG3164
573	CG7658	FBgn0037069	Cuticular protein 78Cc	Cpr78Cc
574	CG32165	FBgn0042178	-	CG32165
575	CG9256	FBgn0040297	Na[+]/H[+] hydrogen exchanger 2	Nhe2
576	CG12847	FBgn0033124	Tetraspanin 42Ec	Tsp42Ec
577	CG4835	FBgn0035607	-	CG4835
578	CG15784	FBgn0029766	-	CG15784
579	CG44123	FBgn0264954	forkhead domain 3F	fd3F
580	CG9411	FBgn0030569	-	CG9411
581	CG2186	FBgn0030243	-	CG2186
582	CG14275	FBgn0032022	-	CG14275
583	CG5327	FBgn0034363	-	CG5327
584	CG15544	FBgn0039804	-	CG15544
585	CG10620	FBgn0036299	Transferrin 2	Tsf2
586	CG8180	FBgn0034021	-	CG8180
587	CG4338	FBgn0038313	-	CG4338
588	CG17036	FBgn0032449	-	CG17036
589	CG6574	FBgn0037846	-	CG6574
590	CG9029	FBgn0031746	-	CG9029
591	CG6688	FBgn0039038	-	CG6688
592	CG5094	FBgn0032640	small glutamine-rich tetratricopeptide containing protein	Sgt
593	CG15706	FBgn0034093	-	CG15706
594	CG6984	FBgn0034191	-	CG6984
595	CG9036	FBgn0034499	Cuticular protein 56F	Cpr56F
596	CG10594	FBgn0003486	spook	spo
597	CG9571	FBgn0031086	forkhead domain 19B	fd19B
598	CG15737	FBgn0260780	wispy	wisp
599	CG16969	FBgn0032390	dim gamma-tubulin 2	dgt2
600	CG17924	FBgn0002863	Accessory gland protein 95EF	Acp95EF
601	CG4294	FBgn0034742	-	CG4294
602	CG10659	FBgn0032839	Arylalkylamine N-acetyltransferase-like 3	AANATL3
603	CG4847	FBgn0034229	-	CG4847
604	CG11600	FBgn0038068	-	CG11600
605	CG7660	FBgn0261987	Peroxinectin-like	Pxt
606	CG11242	FBgn0034451	tubulin-binding cofactor B	TBCB
607	CG18666	FBgn0040967	-	CG18666
608	CG43921	FBgn0264542	heavyweight	hwt
609	CG10624	FBgn0010894	sinuous	sinu
610	CG42322	FBgn0259222	-	CG42322
611	CG10998	FBgn0031142	ryder cup	r-cup
612	CG2053	FBgn0039887	-	CG2053
613	CG10080	FBgn0034641	mahjong	mahj
614	CG15710	FBgn0034120	-	CG15710
615	CG9247	FBgn0032924	Nibbler	Nbr
616	CG12289	FBgn0036160	-	CG12289
617	CG13929	FBgn0035247	methyltransferase-like	metl
618	CG10948	FBgn0036317	-	CG10948
619	CG7886	FBgn0038248	-	CG7886
620	CG10887	FBgn0038773	-	CG10887
621	CG3999	FBgn0037801	-	CG3999
622	CG3165	FBgn0031484	-	CG3165
623	CG16880	FBgn0001967	Nimrod C3	NimC3
624	CG31762	FBgn0000114	bruno 1	bru1
625	CG10724	FBgn0260049	flare	flr
626	CG32548	FBgn0052548	-	CG32548
627	CG13857	FBgn0038958	-	CG13857
628	CG31148	FBgn0051148	Glucocerebrosidase 1a	Gba1a
629	CG1835	FBgn0031127	-	CG1835
630	CG10433	FBgn0034638	-	CG10433
631	CG42250	FBgn0261279	liquid facets-Related	lqfR
632	CG15211	FBgn0030234	-	CG15211
633	CG8867	FBgn0020906	Jonah 25Bi	Jon25Bi
634	CG5669	FBgn0039169	Sp1-like factor for pairing sensitive-silencing	Spps
635	CG3624	FBgn0034724	babos	babos
636	CG14027	FBgn0031701	Turandot M	TotM
637	CG5288	FBgn0263199	Galactokinase	Galk
638	CG1921	FBgn0014388	sprouty	sty
639	CG8674	FBgn0021856	lethal (2) k14505	l(2)k14505
640	CG10051	FBgn0034437	-	CG10051
641	CG7184	FBgn0029152	Makorin 1	Mkrn1
642	CG11581	FBgn0030540	-	CG11581
643	CG31483	FBgn0046873	PFTAIRE-interacting factor 2	Pif2
644	CG1264	FBgn0002522	labial	lab
645	CG18324	FBgn0033905	-	CG18324
646	CG7430	FBgn0036762	-	CG7430
647	CG11395	FBgn0034200	Growth-blocking peptide 2	Gbp2
648	CG11798	FBgn0015371	charlatan	chn
649	CG1140	FBgn0035298	Succinyl-CoA:3-ketoacid CoA transferase	SCOT
650	CG5146	FBgn0035617	lethal (3) persistent salivary gland 2	l(3)psg2
651	CG2560	FBgn0030394	Cuticular protein 11A	Cpr11A
652	CG8594	FBgn0033755	Chloride channel-b	ClC-b
653	CG7015	FBgn0263352	Upstream of N-ras	Unr
654	CG7381	FBgn0038098	-	CG7381
655	CG5155	FBgn0031905	gudu	gudu
656	CG9660	FBgn0015600	toucan	toc
657	CG14231	FBgn0031060	-	CG14231
658	CG6513	FBgn0061515	endosulfine	endos
659	CG32540	FBgn0030954	Cholecystokinin-like receptor at 17D3	CCKLR-17D3
660	CG4767	FBgn0028902	Tektin A	Tektin-A
661	CG14039	FBgn0028572	quick-to-court	qtc
662	CG7056	FBgn0038852	Hematopoietically expressed homeobox	HHEX
663	CG13493	FBgn0034667	cookie monster	comr
664	CG31716	FBgn0051716	CCR4-NOT transcription complex subunit 4	Cnot4
665	CG8248	FBgn0033347	-	CG8248
666	CG2718	FBgn0001142	Glutamine synthetase 1	Gs1
667	CG13295	FBgn0035674	-	CG13295
668	CG11265	FBgn0030049	Topoisomerase related function 4-1	Trf4-1
669	CG11489	FBgn0025702	Serine-arginine protein kinase at 79D	Srpk79D
670	CG15351	FBgn0014466	Chorion protein c at 7F	Cp7Fc
671	CG8478	FBgn0037746	-	CG8478
672	CG13830	FBgn0039054	Carrier of Wingless	Cow
673	CG11750	FBgn0030294	PTIP associated 1	Pa1
674	CG1688	FBgn0027589	-	CG1688
675	CG7441	FBgn0036763	Tryptophanyl-tRNA synthetase, mitochondrial	TrpRS-m
676	CG15231	FBgn0040653	Immune induced molecule 4	IM4
677	CG15848	FBgn0020908	Sarcoplasmic calcium-binding protein 1	Scp1
678	CG4511	FBgn0037843	-	CG4511
679	CG1007	FBgn0000575	extra macrochaetae	emc
680	CG3234	FBgn0014396	timeless	tim
681	CG32210	FBgn0262517	Listerin E3 ubiquitin protein ligase 1	Ltn1
682	CG1469	FBgn0015221	Ferritin 2 light chain homologue	Fer2LCH
683	CG3443	FBgn0003048	pecanex	pcx
684	CG11249	FBgn0037115	-	CG11249
685	CG9377	FBgn0032507	-	CG9377
686	CG13492	FBgn0034662	-	CG13492
687	CG2184	FBgn0002773	Myosin light chain 2	Mlc2
688	CG11213	FBgn0000360	Chorion protein 38	Cp38
689	CG9184	FBgn0035208	-	CG9184
690	CG33126	FBgn0053126	Neural Lazarillo	NLaz
691	CG16896	FBgn0035073	-	CG16896
692	CG13889	FBgn0035168	cep290	cep290
693	CG4452	FBgn0035981	-	CG4452
694	CG11601	FBgn0031244	-	CG11601
695	CG4774	FBgn0039360	Cardiolipin synthase	CLS
696	CG4154	FBgn0038295	Guanylyl cyclase at 88E	Gyc88E
697	CG3132	FBgn0260746	Ectoderm-expressed 3	Ect3
698	CG18104	FBgn0023535	arginase	arg
699	CG33969	FBgn0053969	-	CG33969
700	CG14967	FBgn0035420	-	CG14967
701	CG7937	FBgn0004863	C15	C15
702	CG31248	FBgn0051248	-	CG31248
703	CG15117	FBgn0034417	-	CG15117
704	CG11380	FBgn0040359	-	CG11380
705	CG10460	FBgn0034443	crammer	cer
706	CG1602	FBgn0033186	-	CG1602
707	CG44011	FBgn0264753	Rad, Gem/Kir family member 1	Rgk1
708	CG6812	FBgn0036843	Sideroflexin 2	Sfxn2
709	CG15306	FBgn0030191	-	CG15306
710	CG12249	FBgn0021776	miranda	mira
711	CG12688	FBgn0029707	-	CG12688
712	CG5000	FBgn0027948	mini spindles	msps
713	CG8526	FBgn0037759	-	CG8526
714	CG6467	FBgn0250815	Jonah 65Aiv	Jon65Aiv
715	CG1743	FBgn0001145	Glutamine synthetase 2	Gs2
716	CG3589	FBgn0035065	-	CG3589
717	CG40160	FBgn0058160	-	CG40160
718	CG10645	FBgn0016031	lamina ancestor	lama
719	CG2727	FBgn0010435	epithelial membrane protein	emp
720	CG4220	FBgn0004858	elbow B	elB
721	CG1636	FBgn0030030	-	CG1636
722	CG5717	FBgn0041709	yellow-g	yellow-g
723	CG9704	FBgn0004108	Neurotactin	Nrt
724	CG9653	FBgn0024250	brinker	brk
725	CG9092	FBgn0001089	beta galactosidase	Gal
726	CG9115	FBgn0025742	myotubularin	mtm
727	CG5185	FBgn0026320	Twin of m4	Tom
728	CG6104	FBgn0002592	Enhancer of split m2, Bearded family member	E(spl)m2-BFM
729	CG14147	FBgn0036112	-	CG14147
730	CG2044	FBgn0002535	Larval cuticle protein 4	Lcp4
731	CG6353	FBgn0038893	Archease	Archease
732	CG5618	FBgn0036975	-	CG5618
733	CG5700	FBgn0028573	pericardin	prc
734	CG4947	FBgn0031321	tRNA-guanine transglycosylase	Tgt
735	CG9773	FBgn0037609	-	CG9773
736	CG10052	FBgn0020617	Retinal Homeobox	Rx
737	CG3796	FBgn0000022	achaete	ac
738	CG33203	FBgn0053203	-	CG33203
739	CG11347	FBgn0035542	Diabetes and obesity regulated	DOR
740	CG4216	FBgn0003683	terminus	term
741	CG10029	FBgn0037498	-	CG10029
742	CG18472	FBgn0039463	-	CG18472
743	CG8195	FBgn0034032	-	CG8195
744	CG17003	FBgn0031082	-	CG17003
745	CG7145	FBgn0037138	delta-1-Pyrroline-5-carboxylate dehydrogenase 1	P5CDh1
746	CG3187	FBgn0029783	Sirtuin 4	Sirt4
747	CG13449	FBgn0036520	-	CG13449
748	CG2540	FBgn0030411	-	CG2540
749	CG8661	FBgn0030837	-	CG8661
750	CG17888	FBgn0016694	PAR-domain protein 1	Pdp1
751	CG18619	FBgn0032202	REPTOR-binding partner	REPTOR-BP
752	CG5481	FBgn0002543	roundabout 2	robo2
753	CG13085	FBgn0032780	-	CG13085
754	CG17322	FBgn0027070	-	CG17322
755	CG8811	FBgn0033757	muskelin	muskelin
756	CG8745	FBgn0036381	-	CG8745
757	CG4804	FBgn0032178	Serpin 31A	Spn31A
758	CG4583	FBgn0261984	Inositol-requiring enzyme-1	Ire1
759	CG31481	FBgn0051481	proboscipedia	pb
760	CG5468	FBgn0039434	TweedleM	TwdlM
761	CG3613	FBgn0022986	quaking related 58E-1	qkr58E-1
762	CG6945	FBgn0036476	stepping stone	sstn
763	CG11350	FBgn0035552	-	CG11350
764	CG15370	FBgn0030107	-	CG15370
765	CG10236	FBgn0002526	Laminin A	LanA
766	CG12558	FBgn0039599	intrepid	intr
767	CG13746	FBgn0033341	MRG/MORF4L binding protein	MrgBP
768	CG5358	FBgn0037770	Arginine methyltransferase 4	Art4
769	CG4795	FBgn0261714	Calphotin	Cpn
770	CG31973	FBgn0051973	Chitin deacetylase-like 5	Cda5
771	CG42739	FBgn0261703	germ cell-expressed bHLH-PAS	gce
772	CG17660	FBgn0031356	-	CG17660
773	CG17383	FBgn0039350	jing interacting gene regulatory 1	jigr1
774	CG4502	FBgn0031896	-	CG4502
775	CG30365	FBgn0050365	spacewatch	spaw
776	CG9068	FBgn0034106	-	CG9068
777	CG10043	FBgn0015803	Rho-type guanine nucleotide exchange factor	RtGEF
778	CG12264	FBgn0032393	Nfs1 cysteine desulfurase	Nfs1
779	CG12261	FBgn0039555	mitochondrial ribosomal protein S22	mRpS22
780	CG31094	FBgn0066101	Lipophorin receptor 1	LpR1
781	CG11456	FBgn0037031	-	CG11456
782	CG7415	FBgn0037580	Dipeptidyl aminopeptidase III	DppIII
783	CG7018	FBgn0005658	Ets at 65A	Ets65A
784	CG3114	FBgn0005427	erect wing	ewg
785	CG33259	FBgn0036495	-	CG33259
786	CG5267	FBgn0034154	-	CG5267
787	CG14779	FBgn0013720	pickel	pck
788	CG10973	FBgn0036306	-	CG10973
789	CG8292	FBgn0032004	-	CG8292
790	CG2902	FBgn0010399	NMDA receptor 1	Nmdar1
791	CG9692	FBgn0036654	-	CG9692
792	CG12045	FBgn0039805	Cuticular protein 100A	Cpr100A
793	CG3894	FBgn0035059	-	CG3894
794	CG10327	FBgn0025790	TAR DNA-binding protein-43 homolog	TBPH
795	CG10255	FBgn0033984	Lap1	Lap1
796	CG1474	FBgn0023506	Es2	Es2
797	CG15059	FBgn0030905	-	CG15059
798	CG11727	FBgn0262740	Ecotropic viral integration site 5	Evi5
799	CG32521	FBgn0052521	-	CG32521
800	CG13155	FBgn0033723	-	CG13155
801	CG4247	FBgn0038307	mitochondrial ribosomal protein S10	mRpS10
802	CG44086	FBgn0264895	Rap GTPase activating protein 1	RapGAP1
803	CG1865	FBgn0024293	Serpin 43Ab	Spn43Ab
804	CG2048	FBgn0002413	discs overgrown	dco
805	CG1837	FBgn0030329	pretaporter	prtp
806	CG7290	FBgn0036949	-	CG7290
807	CG15505	FBgn0039684	Odorant-binding protein 99d	Obp99d
808	CG12684	FBgn0029717	-	CG12684
809	CG4120	FBgn0036806	Cyp12c1	Cyp12c1
810	CG32463	FBgn0052463	Testis EndoG-Like 2	Tengl2
811	CG5403	FBgn0004795	retained	retn
812	CG6461	FBgn0030932	gamma-glutamyl transpeptidase	Ggt-1
813	CG17018	FBgn0039972	-	CG17018
814	CG17599	FBgn0031196	-	CG17599
815	CG15140	FBgn0032631	-	CG15140
816	CG12857	FBgn0033963	-	CG12857
817	CG9393	FBgn0037710	-	CG9393
818	CG40228	FBgn0063670	-	CG40228
819	CG9684	FBgn0037583	-	CG9684
820	CG1809	FBgn0033423	-	CG1809
821	CG31298	FBgn0038092	beaten path Vb	beat-Vb
822	CG8412	FBgn0037743	-	CG8412
823	CG5893	FBgn0000411	Dichaete	D
824	CG2171	FBgn0086355	Triose phosphate isomerase	Tpi
825	CG33128	FBgn0053128	-	CG33128
826	CG4186	FBgn0040634	-	CG4186
827	CG43226	FBgn0262871	lute	lute
828	CG10092	FBgn0037526	Arginyl-tRNA synthetase, mitochondrial	ArgRS-m
829	CG10340	FBgn0022344	-	CG10340
830	CG34395	FBgn0085424	nubbin	nub
831	CG7383	FBgn0000560	eagle	eg
832	CG9682	FBgn0039760	-	CG9682
833	CG31275	FBgn0063261	-	CG31275
834	CG31957	FBgn0051957	-	CG31957
835	CG8709	FBgn0263593	Lipin	Lpin
836	CG4447	FBgn0035980	mitochondrial ribosome recycling factor 1	mRRF1
837	CG14921	FBgn0032345	-	CG14921
838	CG11094	FBgn0000504	doublesex	dsx
839	CG14694	FBgn0037845	-	CG14694
840	CG17904	FBgn0032597	-	CG17904
841	CG32281	FBgn0052281	-	CG32281
842	CG10159	FBgn0015602	Boundary element-associated factor of 32kD	BEAF-32
843	CG3469	FBgn0015000	beta subunit of type I geranylgeranyl transferase	betaggt-I
844	CG13066	FBgn0040797	-	CG13066
845	CG11739	FBgn0037239	Sideroflexin 1/3	Sfxn1-3
846	CG13935	FBgn0035280	Cuticular protein 62Bb	Cpr62Bb
847	CG10592	FBgn0035619	-	CG10592
848	CG5150	FBgn0035620	-	CG5150
849	CG8328	FBgn0002734	Enhancer of split mdelta, helix-loop-helix	E(spl)mdelta-HLH
850	CG3292	FBgn0034710	-	CG3292
851	CG33933	FBgn0260466	I'm not dead yet 2	Indy-2
852	CG5025	FBgn0032224	Selenophosphate synthetase 2	Sps2
853	CG14621	FBgn0031183	-	CG14621
854	CG15629	FBgn0031630	-	CG15629
855	CG7659	FBgn0015550	target of Poxn	tap
856	CG5407	FBgn0038504	Sur-8	Sur-8
857	CG10177	FBgn0039083	-	CG10177
858	CG17723	FBgn0035432	Zinc transporter 63C	ZnT63C
859	CG4974	FBgn0263930	division abnormally delayed	dally
860	CG10274	FBgn0035690	-	CG10274
861	CG3382	FBgn0034715	Organic anion transporting polypeptide 58Db	Oatp58Db
862	CG33485	FBgn0038282	defective proboscis extension response 9	dpr9
863	CG9559	FBgn0000719	folded gastrulation	fog
864	CG8766	FBgn0026619	Tafazzin	Taz
865	CG15068	FBgn0040733	-	CG15068
866	CG1544	FBgn0039827	-	CG1544
867	CG4665	FBgn0035964	Dihydropteridine reductase	Dhpr
868	CG31002	FBgn0051002	-	CG31002
869	CG5005	FBgn0022740	HLH54F	HLH54F
870	CG7697	FBgn0027841	Cleavage stimulation factor 64 kD subunit	CstF64
871	CG4816	FBgn0022987	quaking related 54B	qkr54B
872	CG4101	FBgn0025558	-	CG4101
873	CG1262	FBgn0020509	Accessory gland protein 62F	Acp62F
874	CG8871	FBgn0031653	Jonah 25Biii	Jon25Biii
875	CG32817	FBgn0052817	-	CG32817
876	CG12567	FBgn0039958	-	CG12567
877	CG10009	FBgn0026400	Noa36	Noa36
878	CG13192	FBgn0033653	-	CG13192
879	CG4610	FBgn0034735	-	CG4610
880	CG5821	FBgn0022985	quaking related 58E-2	qkr58E-2
881	CG18598	FBgn0038589	-	CG18598
882	CG15080	FBgn0034391	-	CG15080
883	CG11796	FBgn0036992	-	CG11796
884	CG6428	FBgn0029689	-	CG6428
885	CG11217	FBgn0015614	Calcineurin B2	CanB2
886	CG33111	FBgn0053111	-	CG33111
887	CG15422	FBgn0031579	-	CG15422
888	CG5962	FBgn0000121	Arrestin 2	Arr2
889	CG14105	FBgn0036359	-	CG14105
890	CG6788	FBgn0030880	-	CG6788
891	CG6508	FBgn0032303	-	CG6508
892	CG13636	FBgn0039232	sosie	sosie
893	CG18812	FBgn0042135	-	CG18812
894	CG10195	FBgn0032787	-	CG10195
895	CG5125	FBgn0002938	neither inactivation nor afterpotential C	ninaC
896	CG32276	FBgn0047135	-	CG32276
897	CG12659	FBgn0040929	-	CG12659
898	CG5634	FBgn0039528	distracted	dsd
899	CG3056	FBgn0024987	sister-of-Sex-lethal	ssx
900	CG3906	FBgn0034871	-	CG3906
901	CG6933	FBgn0036952	-	CG6933
902	CG3594	FBgn0035063	-	CG3594
903	CG3159	FBgn0026438	Excitatory amino acid transporter 2	Eaat2
904	CG7773	FBgn0025519	fidipidine	fidipidine
905	CG13197	FBgn0062449	-	CG13197
906	CG3819	FBgn0036833	-	CG3819
907	CG4944	FBgn0026084	ciboulot	cib
908	CG14190	FBgn0030979	-	CG14190
909	CG31797	FBgn0051797	-	CG31797
910	CG12470	FBgn0040371	-	CG12470
911	CG1692	FBgn0002641	maroon-like	mal
912	CG14260	FBgn0039504	-	CG14260
913	CG34341	FBgn0085370	Phosphodiesterase 11	Pde11
914	CG7210	FBgn0001301	kelch	kel
915	CG8998	FBgn0044020	Regulator of cullins 2	Roc2
916	CG4690	FBgn0029837	Tetraspanin 5D	Tsp5D
917	CG6170	FBgn0026428	Histone deacetylase 6	HDAC6
918	CG4307	FBgn0016691	ATP synthase, oligomycin sensitivity conferring protein	ATPsynO
919	CG42281	FBgn0259176	bunched	bun
920	CG12895	FBgn0033523	-	CG12895
921	CG9928	FBgn0032472	-	CG9928
922	CG10979	FBgn0037379	-	CG10979
923	CG3703	FBgn0040348	-	CG3703
924	CG1648	FBgn0033446	-	CG1648
925	CG13016	FBgn0033899	-	CG13016
926	CG8634	FBgn0035737	Cuticular protein 65Ec	Cpr65Ec
927	CG3474	FBgn0028871	Cuticular protein 35B	Cpr35B
928	CG18642	FBgn0025109	Bem46	Bem46
929	CG17799	FBgn0040098	lectin-29Ca	lectin-29Ca
930	CG8147	FBgn0043791	phurba tashi	phu
931	CG5050	FBgn0032637	-	CG5050
932	CG1288	FBgn0250845	-	CG1288
933	CG9735	FBgn0010803	Tryptophanyl-tRNA synthetase	TrpRS
934	CG15811	FBgn0004574	Ras opposite	Rop
935	CG12921	FBgn0033480	mitochondrial ribosomal protein L42	mRpL42
936	CG7228	FBgn0031969	peste	pes
937	CG14584	FBgn0031181	Ionotropic receptor 20a	Ir20a
938	CG9615	FBgn0037569	tex	tex
939	CG2272	FBgn0030018	slipper	slpr
940	CG17271	FBgn0038829	-	CG17271
941	CG1478	FBgn0000359	Chorion protein 36	Cp36
942	CG6122	FBgn0004872	P-element induced wimpy testis	piwi
943	CG4395	FBgn0030437	hector	hec
944	CG44153	FBgn0265002	-	CG44153
945	CG13186	FBgn0033680	-	CG13186
946	CG6219	FBgn0026257	caravaggio	cav
947	CG14864	FBgn0038311	-	CG14864
948	CG2093	FBgn0033194	Vacuolar protein sorting 13	Vps13
949	CG18063	FBgn0028856	-	CG18063
950	CG7609	FBgn0027518	WD repeat domain 24	Wdr24
951	CG9285	FBgn0000454	Dipeptidase B	Dip-B
952	CG15266	FBgn0259982	lethal (2) 35Cc	l(2)35Cc
953	CG17734	FBgn0037890	-	CG17734
954	CG13410	FBgn0038923	mitochondrial ribosomal protein L35	mRpL35
955	CG3763	FBgn0000640	Fat body protein 2	Fbp2
956	CG3279	FBgn0260862	Vesicle transport through interaction with t-SNAREs 1a	Vti1a
957	CG9166	FBgn0029514	312	312
958	CG6357	FBgn0033875	-	CG6357
959	CG3979	FBgn0036816	I'm not dead yet	Indy
960	CG4332	FBgn0030456	-	CG4332
961	CG14110	FBgn0036352	-	CG14110
962	CG17454	FBgn0039977	-	CG17454
963	CG10650	FBgn0046302	-	CG10650
964	CG14829	FBgn0035751	-	CG14829
965	CG5723	FBgn0004449	Tenascin major	Ten-m
966	CG12155	FBgn0029957	-	CG12155
967	CG3168	FBgn0029896	-	CG3168
968	CG32704	FBgn0052704	Ionotropic receptor 8a	Ir8a
969	CG10192	FBgn0260634	eukaryotic translation initiation factor 4G2	eIF4G2
970	CG5796	FBgn0020018	Protoporphyrinogen oxidase	Ppox
971	CG12177	FBgn0030510	-	CG12177
972	CG1603	FBgn0033185	-	CG1603
973	CG33695	FBgn0052831	-	CG33695
974	CG9689	FBgn0030159	-	CG9689
975	CG2980	FBgn0034939	thoc5	thoc5
976	CG15031	FBgn0030623	Protein phosphatase Y regulator 1	PPYR1
977	CG33331	FBgn0067628	-	CG33331
978	CG32036	FBgn0052036	-	CG32036
979	CG13784	FBgn0031897	-	CG13784
980	CG14812	FBgn0026090	-	CG14812
981	CG14193	FBgn0030994	Heterochromatin Protein 1D3 chromoshadow domain	HP1D3csd
982	CG9972	FBgn0035379	spatzle 5	spz5
983	CG12078	FBgn0035426	-	CG12078
984	CG31450	FBgn0051450	mitochondrial ribosomal protein S18A	mRpS18A
985	CG10146	FBgn0012042	Attacin-A	AttA
986	CG15127	FBgn0040730	-	CG15127
987	CG13067	FBgn0036589	-	CG13067
988	CG15027	FBgn0030611	-	CG15027
989	CG5435	FBgn0032431	-	CG5435
990	CG42319	FBgn0259219	-	CG42319
991	CG2216	FBgn0015222	Ferritin 1 heavy chain homologue	Fer1HCH
992	CG15661	FBgn0034605	-	CG15661
993	CG10480	FBgn0002638	Regulator of chromosome condensation 1	Rcc1
994	CG13185	FBgn0033661	-	CG13185
995	CG8357	FBgn0024732	DNA fragmentation factor-related protein 1	Drep1
996	CG15632	FBgn0031623	TBP-associated factor 30kD subunit alpha-2	Taf12L
997	CG7254	FBgn0004507	Glycogen phosphorylase	GlyP
998	CG9594	FBgn0023395	Chd3	Chd3
999	CG11140	FBgn0010548	Aldehyde dehydrogenase type III	Aldh-III
1000	CG8773	FBgn0038135	-	CG8773
1001	CG7465	FBgn0035551	-	CG7465
1002	CG15084	FBgn0034402	-	CG15084
1003	CG5890	FBgn0039380	-	CG5890
1004	CG5118	FBgn0031317	Charon	Charon
1005	CG11196	FBgn0033248	Dicarboxylate carrier 3	Dic3
1006	CG13745	FBgn0033354	Fanconi anemia complementation group I	FANCI
1007	CG7840	FBgn0032014	-	CG7840
1008	CG1492	FBgn0030361	-	CG1492
1009	CG7935	FBgn0026252	moleskin	msk
1010	CG6380	FBgn0032632	-	CG6380
1011	CG7295	FBgn0031372	-	CG7295
1012	CG11853	FBgn0039298	takeout	to
1013	CG8458	FBgn0038134	wnt inhibitor of Dorsal	wntD
1014	CG11212	FBgn0262867	Patched-related	Ptr
1015	CG11009	FBgn0036318	WW domain binding protein 2	Wbp2
1016	CG6457	FBgn0040060	yippee interacting protein 7	yip7
1017	CG31628	FBgn0000053	GART trifunctional enzyme	Gart
1018	CG13369	FBgn0025640	-	CG13369
1019	CG10672	FBgn0035588	-	CG10672
1020	CG4617	FBgn0029936	-	CG4617
1021	CG33995	FBgn0053995	-	CG33995
1022	CG10083	FBgn0036372	Actin binding protein 1	Abp1
1023	CG15293	FBgn0028526	-	CG15293
1024	CG7929	FBgn0041102	ocnus	ocn
1025	CG13405	FBgn0035097	-	CG13405
1026	CG18143	FBgn0261436	Dihydropterin deaminase	DhpD
1027	CG12581	FBgn0037213	-	CG12581
1028	CG1888	FBgn0033421	-	CG1888
1029	CG33533	FBgn0053533	lectin-37Db	lectin-37Db
1030	CG9572	FBgn0031089	-	CG9572
1031	CG33130	FBgn0263197	Patronin	Patronin
1032	CG5422	FBgn0005649	Rox8	Rox8
1033	CG13075	FBgn0036563	-	CG13075
1034	CG8351	FBgn0037632	Chaperonin containing TCP1 subunit 7	CCT7
1035	CG7655	FBgn0038536	-	CG7655
1036	CG10527	FBgn0034583	-	CG10527
1037	CG13997	FBgn0086266	Vitelline membrane 26Aac	Vm26Ac
1038	CG3129	FBgn0015794	Rab18	Rab18
1039	CG32130	FBgn0086708	starvin	stv
1040	CG11852	FBgn0039297	-	CG11852
1041	CG31005	FBgn0051005	qless	qless
1042	CG3004	FBgn0264691	Lst8	Lst8
1043	CG2144	FBgn0033187	Phosphatidylinositol glycan anchor biosynthesis class G	PIG-G
1044	CG1555	FBgn0000337	cinnabar	cn
1045	CG1378	FBgn0003720	tailless	tll
1046	CG15081	FBgn0010551	Prohibitin 2	Phb2
1047	CG13321	FBgn0033787	-	CG13321
1048	CG17002	FBgn0033122	-	CG17002
1049	CG3654	FBgn0036004	Jumonji, AT rich interactive domain 2	Jarid2
1050	CG14216	FBgn0031054	Ssu72 CTD phosphatase	Ssu72
1051	CG5144	FBgn0035957	-	CG5144
1052	CG11328	FBgn0028703	Na[+]/H[+] hydrogen exchanger 3	Nhe3
1053	CG15617	FBgn0034151	-	CG15617
1054	CG5108	FBgn0032236	mitochondrial ribosomal protein S7	mRpS7
1055	CG15825	FBgn0032773	fondue	fon
1056	CG9929	FBgn0038188	Arginine methyltransferase 9	Art9
1057	CG32576	FBgn0052576	-	CG32576
1058	CG10374	FBgn0039114	Lipid storage droplet-1	Lsd-1
1059	CG13742	FBgn0033372	-	CG13742
1060	CG14865	FBgn0011476	lethal (3) neo43	l(3)neo43
1061	CG4396	FBgn0086675	found in neurons	fne
1062	CG8997	FBgn0028920	-	CG8997
1063	CG15529	FBgn0039748	-	CG15529
1064	CG8668	FBgn0031988	-	CG8668
1065	CG33115	FBgn0028542	Nimrod B4	NimB4
1066	CG17124	FBgn0032297	-	CG17124
1067	CG5272	FBgn0001120	giant nuclei	gnu
1068	CG9984	FBgn0010416	TH1	TH1
1069	CG13843	FBgn0038993	-	CG13843
1070	CG5562	FBgn0024234	glass bottom boat	gbb
1071	CG31217	FBgn0051217	modular serine protease	modSP
1072	CG13806	FBgn0035325	-	CG13806
1073	CG6118	FBgn0038339	-	CG6118
1074	CG1338	FBgn0031128	hydra	hydra
1075	CG13133	FBgn0032181	-	CG13133
1076	CG4311	FBgn0010611	HMG Coenzyme A synthase	Hmgs
1077	CG3428	FBgn0036005	pallbearer	pall
1078	CG31694	FBgn0051694	-	CG31694
1079	CG17153	FBgn0036248	sunspot	ssp
1080	CG33193	FBgn0053193	salvador	sav
1081	CG42336	FBgn0259238	-	CG42336
1082	CG6070	FBgn0039487	genderblind	gb
1083	CG6011	FBgn0027784	Prp18	Prp18
1084	CG11076	FBgn0039929	-	CG11076
1085	CG4644	FBgn0261938	mitochondrial RNA polymerase	mtRNApol
1086	CG8083	FBgn0025709	Concentrative nucleoside transporter 2	CNT2
1087	CG1697	FBgn0030318	rhomboid-4	rho-4
1088	CG17119	FBgn0039045	-	CG17119
1089	CG6163	FBgn0036155	-	CG6163
1090	CG3528	FBgn0031430	-	CG3528
1091	CG10222	FBgn0036356	-	CG10222
1092	CG9696	FBgn0020306	domino	dom
1093	CG18398	FBgn0032728	Transport and Golgi organization 6	Tango6
1094	CG16779	FBgn0037698	-	CG16779
1095	CG31381	FBgn0043799	-	CG31381
1096	CG42672	FBgn0261554	-	CG42672
1097	CG6707	FBgn0036058	-	CG6707
1098	CG15649	FBgn0034563	-	CG15649
1099	CG7225	FBgn0004003	windbeutel	wbl
1100	CG14903	FBgn0038446	-	CG14903
1101	CG12496	FBgn0040385	-	CG12496
1102	CG4785	FBgn0031314	Integrator 14	IntS14
1103	CG5139	FBgn0031323	-	CG5139
1104	CG3353	FBgn0038869	SET and MYND domain containing, class 5	Smyd5
1105	CG34109	FBgn0083945	-	CG34109
1106	CG5706	FBgn0039175	Phenylalanyl-tRNA synthetase, beta-subunit	beta-PheRS
1107	CG15546	FBgn0039807	-	CG15546
1108	CG1515	FBgn0260858	YKT6 v-SNARE	Ykt6
1109	CG12877	FBgn0039544	-	CG12877
1110	CG10151	FBgn0033960	-	CG10151
1111	CG12477	FBgn0036809	-	CG12477
1112	CG15369	FBgn0030105	-	CG15369
1113	CG11726	FBgn0036156	-	CG11726
1114	CG17672	FBgn0083978	-	CG17672
1115	CG10591	FBgn0035621	-	CG10591
1116	CG9032	FBgn0014391	stunted	sun
1117	CG7892	FBgn0011817	nemo	nmo
1118	CG12230	FBgn0000257	carnation	car
1119	CG8974	FBgn0030693	-	CG8974
1120	CG15283	FBgn0028844	-	CG15283
1121	CG8938	FBgn0010226	Glutathione S transferase S1	GstS1
1122	CG15330	FBgn0029987	-	CG15330
1123	CG11000	FBgn0263353	-	CG11000
1124	CG12547	FBgn0250830	-	CG12547
1125	CG10210	FBgn0039117	twister	tst
1126	CG1826	FBgn0030228	BTB (POZ) domain containing 9	BTBD9
1127	CG8862	FBgn0033690	Endonuclease G	EndoG
1128	CG3748	FBgn0032110	-	CG3748
1129	CG8365	FBgn0000591	Enhancer of split m8, helix-loop-helix	E(spl)m8-HLH
1130	CG1583	FBgn0030013	Phospholipase A2 group III	GIIIspla2
1131	CG4827	FBgn0034225	veil	veil
1132	CG5395	FBgn0005322	no mitochondrial derivative	nmd
1133	CG10005	FBgn0037972	-	CG10005
1134	CG4237	FBgn0020655	ADP-ribosylation factor GTPase activating protein 1	ArfGAP1
1135	CG18048	FBgn0037435	-	CG18048
1136	CG1900	FBgn0030391	Rab40	Rab40
1137	CG6324	FBgn0030647	-	CG6324
1138	CG6873	FBgn0030951	-	CG6873
1139	CG4779	FBgn0040211	homogentisate 1,2-dioxygenase	hgo
1140	CG11190	FBgn0030035	Phosphatidylinositol glycan anchor biosynthesis class T	PIG-T
1141	CG3988	FBgn0028552	gamma Soluble NSF attachment protein 1	gammaSnap1
1142	CG9224	FBgn0003463	short gastrulation	sog
1143	CG9941	FBgn0030514	-	CG9941
1144	CG5692	FBgn0040080	partner of inscuteable	pins
1145	CG31043	FBgn0026239	GUK-holder	gukh
1146	CG13972	FBgn0039522	-	CG13972
1147	CG11237	FBgn0034452	Outer segment 6	Oseg6
1148	CG7899	FBgn0000032	Acid phosphatase 1	Acph-1
1149	CG17666	FBgn0036311	-	CG17666
1150	CG10392	FBgn0261403	super sex combs	sxc
1151	CG3557	FBgn0031423	-	CG3557
1152	CG7038	FBgn0029718	mitochondrial ribosomal protein L30	mRpL30
1153	CG5466	FBgn0038815	-	CG5466
1154	CG13232	FBgn0033578	Bardet-Biedl syndrome 4	BBS4
1155	CG6619	FBgn0035676	short spindle 6	ssp6
1156	CG4994	FBgn0026409	Mitochondrial phosphate carrier protein 2	Mpcp2
1157	CG43140	FBgn0262614	polychaetoid	pyd
1158	CG11836	FBgn0039272	-	CG11836
1159	CG12162	FBgn0037329	Polymerase (DNA-directed), delta interacting protein 2	POLDIP2
1160	CG4000	FBgn0038820	-	CG4000
1161	CG6877	FBgn0036813	Autophagy-related 3	Atg3
1162	CG8946	FBgn0010591	Sphingosine-1-phosphate lyase	Sply
1163	CG11360	FBgn0039920	-	CG11360
1164	CG11205	FBgn0003082	photorepair	phr
1165	CG7940	FBgn0038576	Actin-related protein 5	Arp5
1166	CG10964	FBgn0030026	sniffer	sni
1167	CG11130	FBgn0020909	Rtc1	Rtc1
1168	CG17777	FBgn0040900	-	CG17777
1169	CG17210	FBgn0037888	SCP-containing protein B	scpr-B
1170	CG17974	FBgn0034624	-	CG17974
1171	CG30486	FBgn0050486	-	CG30486
1172	CG32679	FBgn0052679	-	CG32679
1173	CG5207	FBgn0037889	SCP-containing protein A	scpr-A
1174	CG6628	FBgn0036072	-	CG6628
1175	CG9400	FBgn0030562	-	CG9400
1176	CG9538	FBgn0015010	Antigen 5-related	Ag5r
1177	CG9822	FBgn0034623	-	CG9822
1178	CG14886	FBgn0038436	Guanylyl cyclase at 89Db	Gyc89Db
1179	CG4270	FBgn0031407	-	CG4270
1180	CG4386	FBgn0034661	-	CG4386
1181	CG4955	FBgn0030814	-	CG4955
1182	CG5803	FBgn0000636	Fasciclin 3	Fas3
1183	CG5954	FBgn0002441	lethal (3) malignant brain tumor	l(3)mbt
1184	CG7724	FBgn0036698	-	CG7724
1185	CG11194	FBgn0027788	Hairy/E(spl)-related with YRPW motif	Hey
1186	CG3052	FBgn0011277	Helix loop helix protein 4C	HLH4C
1187	CG3163	FBgn0034961	-	CG3163
1188	CG4132	FBgn0040079	pkaap	pkaap
1189	CG2988	FBgn0000576	empty spiracles	ems
1190	CG42368	FBgn0259714	Dpr-interacting protein epsilon	DIP-epsilon
1191	CG32649	FBgn0052649	-	CG32649
1192	CG10166	FBgn0032799	-	CG10166
1193	CG10933	FBgn0034264	Dachs ligand with SH3s	Dlish
1194	CG7261	FBgn0027509	tubulin folding cofactor D	TBCD
1195	CG30427	FBgn0043792	-	CG30427
1196	CG32365	FBgn0052365	-	CG32365
1197	CG9106	FBgn0030624	-	CG9106
1198	CG13687	FBgn0013323	Prothoracicotropic hormone	Ptth
1199	CG17610	FBgn0001137	gurken	grk
1200	CG15016	FBgn0035534	mitochondrial ribosomal protein S6	mRpS6
1201	CG11797	FBgn0034468	Odorant-binding protein 56a	Obp56a
1202	CG11897	FBgn0039644	red dog mine	rdog
1203	CG7966	FBgn0038115	-	CG7966
1204	CG6563	FBgn0038306	Arginine methyltransferase 3	Art3
1205	CG13142	FBgn0032251	Non-SMC element 4	Nse4
1206	CG7875	FBgn0003861	transient receptor potential	trp
1207	CG13390	FBgn0032031	-	CG13390
1208	CG7354	FBgn0036774	mitochondrial ribosomal protein S26	mRpS26
1209	CG7112	FBgn0035879	GTPase activating protein and centrosome-associated	GAPcenA
1210	CG3934	FBgn0037783	Niemann-Pick type C-2c	Npc2c
1211	CG15572	FBgn0029702	-	CG15572
1212	CG34058	FBgn0065109	pickpocket 11	ppk11
1213	CG8857	FBgn0033699	Ribosomal protein S11	RpS11
1214	CG42341	FBgn0259243	Protein kinase, cAMP-dependent, regulatory subunit type 1	Pka-R1
1215	CG2813	FBgn0031268	coiled	cold
1216	CG5767	FBgn0034292	-	CG5767
1217	CG9392	FBgn0036895	male sterile (3) 76Cc	ms(3)76Cc
1218	CG15563	FBgn0039832	-	CG15563
1219	CG4766	FBgn0027546	-	CG4766
1220	CG3980	FBgn0031575	Centrosomal protein 97kDa	Cep97
1221	CG3249	FBgn0263987	spoonbill	spoon
1222	CG4313	FBgn0025632	-	CG4313
1223	CG42268	FBgn0259163	-	CG42268
1224	CG8746	FBgn0033330	-	CG8746
1225	CG7104	FBgn0031959	spatzle 3	spz3
1226	CG6948	FBgn0024814	Clathrin light chain	Clc
1227	CG17927	FBgn0264695	Myosin heavy chain	Mhc
1228	CG11180	FBgn0034528	-	CG11180
1229	CG4233	FBgn0001125	Glutamate oxaloacetate transaminase 2	Got2
1230	CG1216	FBgn0035107	mrityu	mri
1231	CG9470	FBgn0002868	Metallothionein A	MtnA
1232	CG31300	FBgn0051300	-	CG31300
1233	CG8426	FBgn0033029	CCR4-NOT transcription complex subunit 3	Not3
1234	CG9072	FBgn0030614	-	CG9072
1235	CG12157	FBgn0016041	Translocase of outer membrane 40	Tom40
1236	CG13171	FBgn0033701	-	CG13171
1237	CG33179	FBgn0053179	beaten path IIIb	beat-IIIb
1238	CG8204	FBgn0034033	-	CG8204
1239	CG5268	FBgn0038387	black pearl	blp
1240	CG16749	FBgn0037678	-	CG16749
1241	CG32808	FBgn0052808	-	CG32808
1242	CG9893	FBgn0010622	Dynactin 3, p24 subunit	DCTN3-p24
1243	CG11138	FBgn0030400	Protein interacting with Ttk69 and Sin3A	Pits
1244	CG8866	FBgn0037679	Another Drosophila Unc-51-like kinase	Aduk
1245	CG14827	FBgn0016036	meiotic P22	mei-P22
1246	CG12350	FBgn0043470	lambdaTry	lambdaTry
1247	CG13000	FBgn0030807	-	CG13000
1248	CG15829	FBgn0035743	-	CG15829
1249	CG15179	FBgn0037462	sungrazer	sunz
1250	CG1983	FBgn0039751	-	CG1983
1251	CG2277	FBgn0035204	-	CG2277
1252	CG33304	FBgn0041723	rhomboid-5	rho-5
1253	CG42330	FBgn0263219	Down syndrome cell adhesion molecule 4	Dscam4
1254	CG33230	FBgn0053230	-	CG33230
1255	CG8287	FBgn0262518	Rab8	Rab8
1256	CG2258	FBgn0029997	-	CG2258
1257	CG15646	FBgn0030665	-	CG15646
1258	CG31460	FBgn0051460	-	CG31460
1259	CG10924	FBgn0034356	Phosphoenolpyruvate carboxykinase 2	Pepck2
1260	CG4656	FBgn0039055	Ras association family member	Rassf
1261	CG3478	FBgn0020258	pickpocket	ppk
1262	CG11906	FBgn0034425	-	CG11906
1263	CG17528	FBgn0261387	-	CG17528
1264	CG12403	FBgn0265262	Vacuolar H[+] ATPase 68kD subunit 1	Vha68-1
1265	CG7269	FBgn0014189	Helicase at 25E	Hel25E
1266	CG31072	FBgn0051072	lysosomal enzyme receptor protein	Lerp
1267	CG3081	FBgn0025613	-	CG3081
1268	CG4533	FBgn0011296	lethal (2) essential for life	l(2)efl
1269	CG5501	FBgn0039157	Myosin 95E	Myo95E
1270	CG3504	FBgn0001263	inactivation no afterpotential D	inaD
1271	CG12379	FBgn0030676	-	CG12379
1272	CG17011	FBgn0040097	lectin-30A	lectin-30A
1273	CG18271	FBgn0037263	nuclease slx1	slx1
1274	CG5092	FBgn0021796	Target of rapamycin	Tor
1275	CG7224	FBgn0031971	Starvation-upregulated protein	Sirup
1276	CG15792	FBgn0265434	zipper	zip
1277	CG13484	FBgn0036406	-	CG13484
1278	CG8177	FBgn0036043	-	CG8177
1279	CG14667	FBgn0037317	-	CG14667
1280	CG7727	FBgn0000108	beta amyloid protein precursor-like	Appl
1281	CG5722	FBgn0024320	Niemann-Pick type C-1a	Npc1a
1282	CG32089	FBgn0028668	Vacuolar H[+] ATPase 16kD subunit 2	Vha16-2
1283	CG10365	FBgn0039109	-	CG10365
1284	CG13281	FBgn0022213	Chromosome segregation 1	Cse1
1285	CG4198	FBgn0029753	-	CG4198
1286	CG9485	FBgn0034618	-	CG9485
1287	CG7347	FBgn0002901	mutagen-sensitive 304	mus304
1288	CG5336	FBgn0032409	Ced-12	Ced-12
1289	CG15638	FBgn0028943	-	CG15638
1290	CG5404	FBgn0038354	-	CG5404
1291	CG6125	FBgn0038337	-	CG6125
1292	CG6928	FBgn0036240	-	CG6928
1293	CG7912	FBgn0039736	-	CG7912
1294	CG9702	FBgn0039787	-	CG9702
1295	CG6073	FBgn0039417	-	CG6073
1296	CG6586	FBgn0028980	tantalus	tant
1297	CG3584	FBgn0022984	quaking related 58E-3	qkr58E-3
1298	CG7924	FBgn0036416	-	CG7924
1299	CG3327	FBgn0020445	Early gene at 23	E23
1300	CG10390	FBgn0014342	meiosis I arrest	mia
1301	CG32531	FBgn0044030	mitochondrial ribosomal protein S14	mRpS14
1302	CG3762	FBgn0263598	Vacuolar H[+] ATPase 68 kDa subunit 2	Vha68-2
1303	CG32031	FBgn0000116	Arginine kinase	Argk
1304	CG4752	FBgn0034733	-	CG4752
1305	CG11614	FBgn0002945	naked cuticle	nkd
1306	CG7394	FBgn0036173	-	CG7394
1307	CG3897	FBgn0027660	bloated tubules	blot
1308	CG6575	FBgn0015229	gliolectin	glec
1309	CG31820	FBgn0051820	-	CG31820
1310	CG5471	FBgn0039440	TweedleJ	TwdlJ
1311	CG15814	FBgn0030873	-	CG15814
1312	CG14369	FBgn0038159	-	CG14369
1313	CG6429	FBgn0046999	-	CG6429
1314	CG4254	FBgn0011726	twinstar	tsr
1315	CG4963	FBgn0039561	mitoferrin	mfrn
1316	CG9797	FBgn0037621	Motif 1 Binding Protein	M1BP
1317	CG12505	FBgn0033926	Activity-regulated cytoskeleton associated protein 1	Arc1
1318	CG10573	FBgn0020294	knockout	ko
1319	CG5436	FBgn0001230	Heat shock protein 68	Hsp68
1320	CG14744	FBgn0033324	-	CG14744
1321	CG43398	FBgn0263289	scribbled	scrib
1322	CG3534	FBgn0038463	-	CG3534
1323	CG18349	FBgn0036109	Cuticular protein 67Fa2	Cpr67Fa2
1324	CG14782	FBgn0025381	rush hour	rush
1325	CG5099	FBgn0011666	musashi	msi
1326	CG5290	FBgn0036772	-	CG5290
1327	CG6897	FBgn0259791	aurora borealis	bora
1328	CG8515	FBgn0033731	Cuticular protein 49Ah	Cpr49Ah
1329	CG8330	FBgn0033074	tomboy40	tomboy40
1330	CG1368	FBgn0030539	-	CG1368
1331	CG12390	FBgn0015582	defective in the avoidance of repellents	dare
1332	CG13674	FBgn0035858	-	CG13674
1333	CG18003	FBgn0061356	-	CG18003
1334	CG9755	FBgn0003165	pumilio	pum
1335	CG13604	FBgn0039137	-	CG13604
1336	CG7367	FBgn0031976	-	CG7367
1337	CG8673	FBgn0031986	-	CG8673
1338	CG42235	FBgn0250757	-	CG42235
1339	CG4991	FBgn0030817	-	CG4991
1340	CG17782	FBgn0039195	-	CG17782
1341	CG7309	FBgn0032314	-	CG7309
1342	CG14567	FBgn0037126	-	CG14567
1343	CG15003	FBgn0035504	tipE homolog 4	Teh4
1344	CG7211	FBgn0031941	ATP synthase, subunit G-like	ATPsynGL
1345	CG17601	FBgn0031197	-	CG17601
1346	CG2017	FBgn0037391	-	CG2017
1347	CG7755	FBgn0034105	-	CG7755
1348	CG6792	FBgn0032401	Promyelocytic leukemia zinc finger	Plzf
1349	CG3847	FBgn0029867	-	CG3847
1350	CG10913	FBgn0028983	Serpin 55B	Spn55B
1351	CG8597	FBgn0011640	lark	lark
1352	CG5149	FBgn0031904	-	CG5149
1353	CG9493	FBgn0031799	Pez	Pez
1354	CG12728	FBgn0029825	-	CG12728
1355	CG14224	FBgn0031057	Ubiquilin	Ubqn
1356	CG32479	FBgn0052479	Ubiquitin specific protease 10	Usp10
1357	CG10334	FBgn0005672	spitz	spi
1358	CG9663	FBgn0031516	-	CG9663
1359	CG12005	FBgn0037301	Mms19	Mms19
1360	CG11299	FBgn0034897	Sestrin	Sesn
1361	CG2043	FBgn0002534	Larval cuticle protein 3	Lcp3
1362	CG4278	FBgn0014092	-	CG4278
1363	CG11192	FBgn0034507	-	CG11192
1364	CG5820	FBgn0013272	Gp150	Gp150
1365	CG11275	FBgn0034706	-	CG11275
1366	CG1106	FBgn0010225	Gelsolin	Gel
1367	CG2256	FBgn0029995	-	CG2256
1368	CG16996	FBgn0263234	Phaedra 1	Phae1
1369	CG7861	FBgn0033055	Tubulin-specific chaperone E	Tbce
1370	CG31708	FBgn0051708	Dpr-interacting protein zeta	DIP-zeta
1371	CG2140	FBgn0264294	Cytochrome b5	Cyt-b5
1372	CG2121	FBgn0033289	-	CG2121
1373	CG44159	FBgn0265042	Inwardly rectifying potassium channel 1	Irk1
1374	CG9429	FBgn0005585	Calreticulin	Calr
1375	CG8441	FBgn0034086	-	CG8441
1376	CG9715	FBgn0036668	Zinc finger CCHC-type containing 7	Zcchc7
1377	CG34401	FBgn0085430	-	CG34401
1378	CG17246	FBgn0261439	Succinate dehydrogenase, subunit A (flavoprotein)	SdhA
1379	CG8132	FBgn0037687	-	CG8132
1380	CG9468	FBgn0032069	Lysosomal alpha-mannosidase VI	LManVI
1381	CG6863	FBgn0004885	tolkin	tok
1382	CG13698	FBgn0036773	-	CG13698
1383	CG30414	FBgn0050414	-	CG30414
1384	CG8505	FBgn0033728	Cuticular protein 49Ae	Cpr49Ae
1385	CG15218	FBgn0025674	Cyclin K	CycK
1386	CG2759	FBgn0003996	white	w
1387	CG3704	FBgn0040346	-	CG3704
1388	CG4622	FBgn0035021	-	CG4622
1389	CG10263	FBgn0032812	Hakai	Hakai
1390	CG13941	FBgn0033928	Arc2	Arc2
1391	CG2932	FBgn0025679	Kruppel-like factor 15	Klf15
1392	CG12126	FBgn0033280	-	CG12126
1393	CG9364	FBgn0003748	Trehalase	Treh
1394	CG14734	FBgn0037976	Tachykinin	Tk
1395	CG3924	FBgn0013764	Chip	Chi
1396	CG5087	FBgn0035953	-	CG5087
1397	CG14145	FBgn0036118	Biogenesis of lysosome-related organelles complex 1, subunit 2	Blos2
1398	CG8336	FBgn0036020	-	CG8336
1399	CG12310	FBgn0036467	-	CG12310
1400	CG10466	FBgn0032822	-	CG10466
1401	CG6550	FBgn0034214	-	CG6550
1402	CG1922	FBgn0028996	onecut	onecut
1403	CG4162	FBgn0002524	lace	lace
1404	CG6022	FBgn0038925	Cytochrome c heme lyase	Cchl
1405	CG1919	FBgn0035281	Cuticular protein 62Bc	Cpr62Bc
1406	CG4406	FBgn0023545	Phosphatidylinositol glycan anchor biosynthesis class K	PIG-K
1407	CG4217	FBgn0038805	mitochondrial transcription factor A	TFAM
1408	CG5585	FBgn0036973	Retinoblastoma binding protein 5	Rbbp5
1409	CG14531	FBgn0261289	Chemosensory protein A 98a	CheB98a
1410	CG3033	FBgn0029818	Glycosylphosphatidylinositol anchor attachment 1	GAA1
1411	CG32201	FBgn0052201	-	CG32201
1412	CG2185	FBgn0037358	ethanol sensitive with low memory	elm
1413	CG1774	FBgn0039856	-	CG1774
1414	CG42273	FBgn0259168	minibrain	mnb
1415	CG6137	FBgn0000146	aubergine	aub
1416	CG6864	FBgn0020399	Mst89B	Mst89B
1417	CG10426	FBgn0036273	Inositol polyphosphate 5-phosphatase E	INPP5E
1418	CG11635	FBgn0033283	-	CG11635
1419	CG3258	FBgn0000137	asense	ase
1420	CG11777	FBgn0033527	-	CG11777
1421	CG2682	FBgn0033015	d4	d4
1422	CG1362	FBgn0013435	Cdc2-related kinase	Cdc2rk
1423	CG33293	FBgn0053293	-	CG33293
1424	CG11607	FBgn0001170	Homeodomain protein 2.0	H2.0
1425	CG8044	FBgn0035829	Heterochromatin protein 4	HP4
1426	CG3747	FBgn0026439	Excitatory amino acid transporter 1	Eaat1
1427	CG8367	FBgn0000289	combgap	cg
1428	CG8728	FBgn0033235	-	CG8728
1429	CG5557	FBgn0010768	squeeze	sqz
1430	CG10822	FBgn0034478	-	CG10822
1431	CG18180	FBgn0036024	-	CG18180
1432	CG10336	FBgn0032698	-	CG10336
1433	CG14866	FBgn0038315	-	CG14866
1434	CG15520	FBgn0039722	Capability	Capa
1435	CG15878	FBgn0035316	-	CG15878
1436	CG16834	FBgn0040096	lectin-33A	lectin-33A
1437	CG13046	FBgn0036595	-	CG13046
1438	CG31212	FBgn0086613	INO80 complex subunit	Ino80
1439	CG12995	FBgn0030826	-	CG12995
1440	CG8282	FBgn0032005	Sorting nexin 6	Snx6
1441	CG31663	FBgn0051663	-	CG31663
1442	CG7611	FBgn0037094	-	CG7611
1443	CG12951	FBgn0037677	-	CG12951
1444	CG18659	FBgn0027561	-	CG18659
1445	CG3838	FBgn0032130	-	CG3838
1446	CG4445	FBgn0027558	Polypeptide N-Acetylgalactosaminyltransferase 3	Pgant3
1447	CG3499	FBgn0034792	YME1 like ATPase	YME1L
1448	CG12117	FBgn0014032	Sepiapterin reductase	Sptr
1449	CG32264	FBgn0052264	-	CG32264
1450	CG12091	FBgn0035228	-	CG12091
1451	CG12105	FBgn0035241	-	CG12105
1452	CG15025	FBgn0038709	-	CG15025
1453	CG3511	FBgn0035027	-	CG3511
1454	CG8414	FBgn0034073	-	CG8414
1455	CG43368	FBgn0263111	cacophony	cac
1456	CG11049	FBgn0005561	shaven	sv
1457	CG15126	FBgn0040729	-	CG15126
1458	CG4280	FBgn0015924	croquemort	crq
1459	CG8170	FBgn0033365	-	CG8170
1460	CG32139	FBgn0042630	Sox21b	Sox21b
1461	CG7791	FBgn0033038	-	CG7791
1462	CG42599	FBgn0261015	PFTAIRE-interacting factor 1A	Pif1A
1463	CG10562	FBgn0039326	-	CG10562
1464	CG17375	FBgn0031861	-	CG17375
1465	CG43894	FBgn0264486	-	CG43894
1466	CG9031	FBgn0028546	icarus	ics
1467	CG13495	FBgn0041238	Gustatory receptor 58b	Gr58b
1468	CG13590	FBgn0035012	-	CG13590
1469	CG11129	FBgn0004047	Yolk protein 3	Yp3
1470	CG33202	FBgn0053202	defective proboscis extension response 11	dpr11
1471	CG9378	FBgn0014023	mitochondrial ribosomal protein L47	mRpL47
1472	CG2812	FBgn0034931	-	CG2812
1473	CG5591	FBgn0263667	Lost PHDs of trr	Lpt
1474	CG3544	FBgn0031279	-	CG3544
1475	CG14627	FBgn0040361	-	CG14627
1476	CG32026	FBgn0052026	-	CG32026
1477	CG6251	FBgn0034118	Nucleoporin 62kD	Nup62
1478	CG10683	FBgn0004400	rhino	rhi
1479	CG5109	FBgn0003044	Polycomblike	Pcl
1480	CG15576	FBgn0029700	-	CG15576
1481	CG4851	FBgn0032358	Palmitoyl-protein Thioesterase 2	Ppt2
1482	CG2999	FBgn0025726	unc-13	unc-13
1483	CG14666	FBgn0037307	Tim17a2	Tim17a2
1484	CG15109	FBgn0034416	-	CG15109
1485	CG9413	FBgn0030574	-	CG9413
1486	CG13726	FBgn0036709	Odorant receptor 74a	Or74a
1487	CG11698	FBgn0037572	-	CG11698
1488	CG5753	FBgn0003520	staufen	stau
1489	CG8279	FBgn0038237	Phosphodiesterase 6	Pde6
1490	CG8484	FBgn0037751	matotopetli	topi
1491	CG10752	FBgn0036325	-	CG10752
1492	CG6692	FBgn0013770	Cysteine proteinase-1	Cp1
1493	CG8385	FBgn0010348	ADP ribosylation factor at 79F	Arf79F
1494	CG30404	FBgn0050404	Transport and Golgi organization 11	Tango11
1495	CG15071	FBgn0034377	-	CG15071
1496	CG4015	FBgn0000644	Follicle cell protein 3C	Fcp3C
1497	CG7447	FBgn0035539	slowdown	slow
1498	CG32549	FBgn0052549	-	CG32549
1499	CG11881	FBgn0039638	dim gamma-tubulin 6	dgt6
1500	CG1019	FBgn0014863	Muscle LIM protein at 84B	Mlp84B
1501	CG30147	FBgn0050147	Hillarin	Hil
1502	CG13282	FBgn0032612	-	CG13282
1503	CG6519	FBgn0000355	Chorion protein 15	Cp15
1504	CG7810	FBgn0032017	-	CG7810
1505	CG5866	FBgn0038508	-	CG5866
1506	CG6453	FBgn0032643	Glucosidase 2 beta subunit	GCS2beta
1507	CG12081	FBgn0030053	-	CG12081
1508	CG7955	FBgn0035244	ATP binding cassette subfamily B member 7	ABCB7
1509	CG9194	FBgn0035192	-	CG9194
1510	CG30338	FBgn0050338	-	CG30338
1511	CG13423	FBgn0034513	-	CG13423
1512	CG9448	FBgn0037734	trabid	trbd
1513	CG6782	FBgn0037912	scheggia	sea
1514	CG7508	FBgn0010433	atonal	ato
1515	CG43388	FBgn0263220	Hyperkinetic	Hk
1516	CG13744	FBgn0033363	-	CG13744
1517	CG31045	FBgn0026059	Myosin heavy chain-like	Mhcl
1518	CG6276	FBgn0038316	-	CG6276
1519	CG14210	FBgn0031040	-	CG14210
1520	CG1607	FBgn0039844	-	CG1607
1521	CG7123	FBgn0261800	LanB1	LanB1
1522	CG4920	FBgn0000533	easter	ea
1523	CG12092	FBgn0261675	Niemann-Pick type C-1b	Npc1b
1524	CG1721	FBgn0014869	Phosphoglyceromutase 78	Pglym78
1525	CG8704	FBgn0010109	deadpan	dpn
1526	CG1472	FBgn0033460	Secretory 24AB	Sec24AB
1527	CG8732	FBgn0263120	Acyl-CoA synthetase long-chain	Acsl
1528	CG8780	FBgn0036899	teyrha-meyrha	tey
1529	CG7507	FBgn0261797	Dynein heavy chain 64C	Dhc64C
1530	CG5577	FBgn0036759	-	CG5577
1531	CG16978	FBgn0040972	-	CG16978
1532	CG8407	FBgn0033687	-	CG8407
1533	CG4824	FBgn0000182	Bicaudal C	BicC
1534	CG3045	FBgn0034703	-	CG3045
1535	CG9006	FBgn0086712	Enigma	Egm
1536	CG4703	FBgn0038742	Arc42	Arc42
1537	CG1600	FBgn0033188	Death resistor Adh domain containing target	Drat
1538	CG33152	FBgn0008636	homeobrain	hbn
1539	CG12645	FBgn0030181	-	CG12645
1540	CG12165	FBgn0260991	Inner centromere protein	Incenp
1541	CG12861	FBgn0033953	-	CG12861
1542	CG8479	FBgn0261276	Optic atrophy 1	Opa1
1543	CG7959	FBgn0013753	Big brother	Bgb
1544	CG43374	FBgn0263132	Chitinase 6	Cht6
1545	CG3995	FBgn0038472	-	CG3995
1546	CG3942	FBgn0038008	-	CG3942
1547	CG14079	FBgn0036849	-	CG14079
1548	CG33523	FBgn0053523	-	CG33523
1549	CG10651	FBgn0032853	-	CG10651
1550	CG11298	FBgn0034721	-	CG11298
1551	CG9933	FBgn0028965	A16	A16
1552	CG4922	FBgn0003313	spalt-adjacent	sala
1553	CG30359	FBgn0050359	Maltase A5	Mal-A5
1554	CG6459	FBgn0034259	P32	P32
1555	CG6647	FBgn0004363	porin	porin
1556	CG7103	FBgn0030964	PDGF- and VEGF-related factor 1	Pvf1
1557	CG12317	FBgn0028425	Juvenile hormone Inducible-21	JhI-21
1558	CG3429	FBgn0003655	swallow	swa
1559	CG18011	FBgn0033491	-	CG18011
1560	CG9220	FBgn0030662	-	CG9220
1561	CG32491	FBgn0002781	modifier of mdg4	mod(mdg4)
1562	CG4066	FBgn0038011	-	CG4066
1563	CG12159	FBgn0033232	-	CG12159
1564	CG5804	FBgn0035926	-	CG5804
1565	CG5729	FBgn0027836	Dgp-1	Dgp-1
1566	CG18627	FBgn0028970	beta subunit of type II geranylgeranyl transferase	betaggt-II
1567	CG10139	FBgn0033951	-	CG10139
1568	CG11291	FBgn0034713	-	CG11291
1569	CG43227	FBgn0262872	milton	milt
1570	CG12759	FBgn0010220	DEAD box protein 45A	Dbp45A
1571	CG9927	FBgn0038189	Arginine methyltransferase 6	Art6
1572	CG31731	FBgn0028539	Engulfment ABC Transporter in the ovary	Eato
1573	CG10540	FBgn0034577	capping protein alpha	cpa
1574	CG1746	FBgn0039830	ATP synthase, subunit C	ATPsynC
1575	CG11993	FBgn0028708	Mst85C	Mst85C
1576	CG32793	FBgn0052793	-	CG32793
1577	CG4001	FBgn0003071	Phosphofructokinase	Pfk
1578	CG1841	FBgn0030330	Transport and Golgi organization 10	Tango10
1579	CG1034	FBgn0000166	bicoid	bcd
1580	CG16894	FBgn0034483	-	CG16894
1581	CG12404	FBgn0032465	-	CG12404
1582	CG13640	FBgn0039237	-	CG13640
1583	CG3781	FBgn0029853	-	CG3781
1584	CG34410	FBgn0086913	Rab26	Rab26
1585	CG31671	FBgn0031390	tho2	tho2
1586	CG8085	FBgn0020620	Related to the N terminus of tre oncogene	RN-tre
1587	CG14151	FBgn0036089	-	CG14151
1588	CG14813	FBgn0028969	Coat Protein (coatomer) delta	deltaCOP
1589	CG14882	FBgn0038429	-	CG14882
1590	CG15861	FBgn0035084	-	CG15861
1591	CG5085	FBgn0038788	Sirtuin 2	Sirt2
1592	CG14752	FBgn0033307	-	CG14752
1593	CG8696	FBgn0002570	Maltase A1	Mal-A1
1594	CG8959	FBgn0030691	EF-hand domain containing 1.1	Efhc1.1
1595	CG5440	FBgn0031331	-	CG5440
1596	CG7601	FBgn0027583	-	CG7601
1597	CG2614	FBgn0032873	-	CG2614
1598	CG8690	FBgn0033297	Maltase A8	Mal-A8
1599	CG17211	FBgn0032414	-	CG17211
1600	CG12209	FBgn0033498	-	CG12209
1601	CG2146	FBgn0261397	dilute class unconventional myosin	didum
1602	CG7129	FBgn0010877	lethal (3) 05822	l(3)05822
1603	CG13627	FBgn0039217	-	CG13627
1604	CG7023	FBgn0039025	Ubiquitin-specific protease 12/46	Usp12-46
1605	CG9003	FBgn0033639	-	CG9003
1606	CG11449	FBgn0037162	-	CG11449
1607	CG8614	FBgn0024542	Neosin	Neos
1608	CG9837	FBgn0037635	-	CG9837
1609	CG7158	FBgn0037116	Amyotrophic lateral sclerosis 2	Als2
1610	CG7037	FBgn0020224	Cbl proto-oncogene	Cbl
1611	CG17233	FBgn0036958	-	CG17233
1612	CG43128	FBgn0262593	Shaker cognate b	Shab
1613	CG11367	FBgn0037185	-	CG11367
1614	CG17645	FBgn0011270	Phosphoglyceromutase 87	Pglym87
1615	CG8580	FBgn0082598	akirin	akirin
1616	CG6254	FBgn0037794	-	CG6254
1617	CG6083	FBgn0036183	-	CG6083
1618	CG34415	FBgn0085444	muscle wasted	mute
1619	CG6009	FBgn0015781	Pyrroline 5-carboyxlate reductase	P5cr
1620	CG15112	FBgn0000578	enabled	ena
1621	CG9908	FBgn0000459	disconnected	disco
1622	CG7570	FBgn0036924	hale-bopp	hale
1623	CG13168	FBgn0033705	-	CG13168
1624	CG10170	FBgn0039085	-	CG10170
1625	CG10178	FBgn0032684	-	CG10178
1626	CG4772	FBgn0040252	UDP-glycosyltransferase 86Dh	Ugt86Dh
1627	CG6658	FBgn0040251	UDP-glycosyltransferase 86Di	Ugt86Di
1628	CG13157	FBgn0033732	-	CG13157
1629	CG4202	FBgn0029755	Something about silencing 10	Sas10
1630	CG8112	FBgn0037612	-	CG8112
1631	CG9506	FBgn0043854	slow as molasses	slam
1632	CG14934	FBgn0032381	Maltase B1	Mal-B1
1633	CG6890	FBgn0029114	Tollo	Tollo
1634	CG4082	FBgn0017577	Minichromosome maintenance 5	Mcm5
1635	CG14204	FBgn0031032	-	CG14204
1636	CG11892	FBgn0039313	-	CG11892
1637	CG9195	FBgn0040285	Scamp	Scamp
1638	CG10443	FBgn0000464	Leukocyte-antigen-related-like	Lar
1639	CG8390	FBgn0259978	vulcan	vlc
1640	CG7846	FBgn0030877	Actin-related protein 8	Arp8
1641	CG9113	FBgn0030089	Adaptor Protein complex 1, gamma subunit	AP-1gamma
1642	CG11723	FBgn0031391	-	CG11723
1643	CG9986	FBgn0039589	-	CG9986
1644	CG2182	FBgn0037360	-	CG2182
1645	CG15257	FBgn0020371	Translocase inner membrane 17	Tim17b2
1646	CG9201	FBgn0026433	Grip128	Grip128
1647	CG33183	FBgn0000448	Hormone receptor 3	Hr3
1648	CG3264	FBgn0034712	-	CG3264
1649	CG3871	FBgn0027364	Six4	Six4
1650	CG14476	FBgn0027588	Glucosidase 2 alpha subunit	GCS2alpha
1651	CG6931	FBgn0036236	-	CG6931
1652	CG1363	FBgn0004133	blown fuse	blow
1653	CG12860	FBgn0033954	-	CG12860
1654	CG13994	FBgn0031772	-	CG13994
1655	CG8947	FBgn0250848	26-29kD-proteinase	26-29-p
1656	CG1372	FBgn0004649	yolkless	yl
1657	CG2125	FBgn0004859	cubitus interruptus	ci
1658	CG3977	FBgn0062413	Copper transporter 1A	Ctr1A
1659	CG9760	FBgn0036259	-	CG9760
1660	CG2945	FBgn0000316	cinnamon	cin
1661	CG5343	FBgn0032248	Basal body up regulated gene 22	Bug22
1662	CG10949	FBgn0032858	-	CG10949
1663	CG10971	FBgn0036309	Huntingtin interacting protein 1	Hip1
1664	CG3298	FBgn0028426	Ribonuclease Z	RNaseZ
1665	CG13163	FBgn0033712	mitochondrial translation initiation factor 3	mIF3
1666	CG5494	FBgn0038819	Cuticular protein 92F	Cpr92F
1667	CG32176	FBgn0052176	-	CG32176
1668	CG6454	FBgn0039187	-	CG6454
1669	CG7443	FBgn0037577	-	CG7443
1670	CG6641	FBgn0011283	Odorant-binding protein 28a	Obp28a
1671	CG12110	FBgn0033075	Phospholipase D	Pld
1672	CG8649	FBgn0024238	Fimbrin	Fim
1673	CG11444	FBgn0029715	-	CG11444
1674	CG8786	FBgn0036897	-	CG8786
1675	CG10154	FBgn0036361	-	CG10154
1676	CG8988	FBgn0033656	site-2 protease	S2P
1677	CG3808	FBgn0036838	-	CG3808
1678	CG17592	FBgn0029711	Usf	Usf
1679	CG2904	FBgn0000542	echinus	ec
1680	CG31326	FBgn0051326	-	CG31326
1681	CG32423	FBgn0052423	alan shepard	shep
1682	CG6384	FBgn0000283	Centrosomal protein 190kD	Cp190
1683	CG10090	FBgn0038018	Tim17a1	Tim17a1
1684	CG5889	FBgn0029155	Malic enzyme b	Men-b
1685	CG32086	FBgn0052086	-	CG32086
1686	CG17928	FBgn0032603	-	CG17928
1687	CG12391	FBgn0033581	-	CG12391
1688	CG14184	FBgn0036932	-	CG14184
1689	CG13993	FBgn0031776	Prefoldin 1	Pfdn1
1690	CG10214	FBgn0039115	-	CG10214
1691	CG5362	FBgn0262782	Malate dehydrogenase 1	Mdh1
1692	CG13088	FBgn0032047	-	CG13088
1693	CG11050	FBgn0031836	-	CG11050
1694	CG6049	FBgn0037081	barricade	barc
1695	CG34392	FBgn0085421	Exchange protein directly activated by cAMP	Epac
1696	CG8907	FBgn0038466	-	CG8907
1697	CG18144	FBgn0032209	Hand	Hand
1698	CG15530	FBgn0039752	-	CG15530
1699	CG8221	FBgn0020506	Amyrel	Amyrel
1700	CG17819	FBgn0038915	-	CG17819
1701	CG8284	FBgn0015321	Ubiquitin conjugating enzyme 4	Ubc4
1702	CG6805	FBgn0034179	-	CG6805
1703	CG7407	FBgn0037134	-	CG7407
1704	CG5688	FBgn0026432	Grip163	Grip163
1705	CG10246	FBgn0013771	Cytochrome P450-6a9	Cyp6a9
1706	CG10559	FBgn0039323	-	CG10559
1707	CG1345	FBgn0039580	Glutamine:fructose-6-phosphate aminotransferase 2	Gfat2
1708	CG3530	FBgn0028497	-	CG3530
1709	CG5382	FBgn0038950	-	CG5382
1710	CG10120	FBgn0002719	Malic enzyme	Men
1711	CG12729	FBgn0029816	-	CG12729
1712	CG11362	FBgn0034737	-	CG11362
1713	CG5078	FBgn0037005	-	CG5078
1714	CG1977	FBgn0250789	alpha Spectrin	alpha-Spec
1715	CG9680	FBgn0004556	Dead box protein 73D	Dbp73D
1716	CG18188	FBgn0033659	Death associated molecule related to Mch2 caspase	Damm
1717	CG5075	FBgn0032464	Vacuolar H[+] ATPase 68kD subunit 3	Vha68-3
1718	CG7717	FBgn0024329	Mekk1	Mekk1
1719	CG9293	FBgn0032516	Inhibitor of growth family member 5	Ing5
1720	CG11669	FBgn0033296	Maltase A7	Mal-A7
1721	CG8694	FBgn0002569	Maltase A2	Mal-A2
1722	CG30093	FBgn0050093	Cytochrome c oxidase subunit 6A-like	COX6AL
1723	CG11348	FBgn0000038	nicotinic Acetylcholine Receptor beta1	nAChRbeta1
1724	CG8625	FBgn0011604	Imitation SWI	Iswi
1725	CG9765	FBgn0026620	transforming acidic coiled-coil protein	tacc
1726	CG1598	FBgn0033191	-	CG1598
1727	CG7664	FBgn0001994	cropped	crp
1728	CG7054	FBgn0038972	-	CG7054
1729	CG9578	FBgn0031094	-	CG9578
1730	CG30502	FBgn0050502	fatty acid 2-hydroylase	fa2h
1731	CG10849	FBgn0035471	Sc2	Sc2
1732	CG13761	FBgn0011566	SET and MYND domain containing, class 3	Smyd3
1733	CG2025	FBgn0030344	Nardilysin	Nrd1
1734	CG14968	FBgn0035431	-	CG14968
1735	CG13387	FBgn0020497	embargoed	emb
1736	CG2848	FBgn0031456	Transportin-Serine/Arginine rich	Tnpo-SR
1737	CG8118	FBgn0002643	mastermind	mam
1738	CG13309	FBgn0035933	-	CG13309
1739	CG3772	FBgn0025680	cryptochrome	cry
1740	CG5320	FBgn0001098	Glutamate dehydrogenase	Gdh
1741	CG9995	FBgn0027655	huntingtin	htt
1742	CG9238	FBgn0036428	Glycogen binding subunit 70E	Gbs-70E
1743	CG32045	FBgn0016081	furry	fry
1744	CG4722	FBgn0000180	big brain	bib
1745	CG17107	FBgn0032281	-	CG17107
1746	CG9090	FBgn0034497	Mitochondrial phosphate carrier protein 1	Mpcp1
1747	CG4842	FBgn0036620	-	CG4842
1748	CG5726	FBgn0034313	-	CG5726
1749	CG5252	FBgn0037894	Ranbp9	Ranbp9
1750	CG8695	FBgn0002571	Maltase A3	Mal-A3
1751	CG3991	FBgn0020370	tripeptidyl-peptidase II	TppII
1752	CG31839	FBgn0028543	Nimrod B2	NimB2
1753	CG3564	FBgn0029709	CHOp24	CHOp24
1754	CG6675	FBgn0032973	-	CG6675
1755	CG5454	FBgn0261792	small ribonucleoprotein particle U1 subunit C	snRNP-U1-C
1756	CG6721	FBgn0004390	Ras GTPase activating protein 1	RasGAP1
1757	CG31191	FBgn0051191	-	CG31191
1758	CG12279	FBgn0038080	-	CG12279
1759	CG6000	FBgn0039145	-	CG6000
1760	CG5515	FBgn0039163	-	CG5515
1761	CG12868	FBgn0033945	-	CG12868
1762	CG13400	FBgn0027490	D12	D12
1763	CG7741	FBgn0033615	-	CG7741
1764	CG8363	FBgn0020389	PAPS synthetase	Papss
1765	CG32557	FBgn0052557	-	CG32557
1766	CG1158	FBgn0037310	Tim17b1	Tim17b1
1767	CG6996	FBgn0036950	-	CG6996
1768	CG5935	FBgn0026533	Dek	Dek
1769	CG17134	FBgn0032304	-	CG17134
1770	CG6632	FBgn0030945	Inhibitor of growth family, member 3	Ing3
1771	CG15899	FBgn0264386	Ca[2+]-channel protein alpha[[1]] subunit T	Ca-alpha1T
1772	CG5840	FBgn0038516	Pyrroline-5-carboxylate reductase-like 2	P5cr-2
1773	CG15552	FBgn0024288	Sox100B	Sox100B
1774	CG9065	FBgn0030610	-	CG9065
1775	CG5024	FBgn0039373	-	CG5024
1776	CG14400	FBgn0032896	-	CG14400
1777	CG4349	FBgn0030449	Ferritin 3 heavy chain homologue	Fer3HCH
1778	CG12047	FBgn0002873	mushroom body defect	mud
1779	CG18396	FBgn0004171	Male-specific RNA 98Cb	Mst98Cb
1780	CG3929	FBgn0000524	deltex	dx
1781	CG6262	FBgn0034121	-	CG6262
1782	CG12313	FBgn0035124	tiny tim 2	ttm2
1783	CG17209	FBgn0030687	-	CG17209
1784	CG18135	FBgn0036837	-	CG18135
1785	CG33017	FBgn0053017	-	CG33017
1786	CG12405	FBgn0033520	Peroxiredoxin 2540-1	Prx2540-1
1787	CG14935	FBgn0032382	Maltase B2	Mal-B2
1788	CG5738	FBgn0022238	lola like	lolal
1789	CG2604	FBgn0037298	-	CG2604
1790	CG14825	FBgn0035741	Bardet-Biedl syndrome 1	BBS1
1791	CG5002	FBgn0034275	-	CG5002
1792	CG8048	FBgn0262511	Vacuolar H[+] ATPase 44kD subunit	Vha44
1793	CG17075	FBgn0031239	-	CG17075
1794	CG12333	FBgn0038617	-	CG12333
1795	CG5354	FBgn0005683	pineapple eye	pie
1796	CG10289	FBgn0035688	fiery mountain	fmt
1797	CG11319	FBgn0031835	-	CG11319
1798	CG15793	FBgn0010269	Downstream of raf1	Dsor1
1799	CG15715	FBgn0036538	-	CG15715
1800	CG5372	FBgn0034880	Integrin alphaPS5 subunit	ItgaPS5
1801	CG7356	FBgn0031975	Transglutaminase	Tg
1802	CG31038	FBgn0051038	-	CG31038
1803	CG43442	FBgn0263390	Na[+]/H[+] hydrogen antiporter 2	Nha2
1804	CG14089	FBgn0036861	-	CG14089
1805	CG11324	FBgn0025777	homer	homer
1806	CG3218	FBgn0000810	female sterile (1) K10	fs(1)K10
1807	CG9012	FBgn0000319	Clathrin heavy chain	Chc
1808	CG10988	FBgn0001612	Gamma-tubulin ring protein 91	Grip91
1809	CG10209	FBgn0033971	-	CG10209
1810	CG7848	FBgn0034127	-	CG7848
1811	CG7964	FBgn0029154	Malic enzyme like-1	Menl-1
1812	CG15771	FBgn0029801	-	CG15771
1813	CG6338	FBgn0004510	Ets at 97D	Ets97D
1814	CG6691	FBgn0032971	tiny tim 3	ttm3
1815	CG9573	FBgn0032089	Rcd-1 related	Rcd-1r
1816	CG3880	FBgn0035057	-	CG3880
1817	CG9308	FBgn0034681	-	CG9308
1818	CG10804	FBgn0029663	-	CG10804
1819	CG4536	FBgn0086693	inactive	iav
1820	CG13340	FBgn0033868	Sperm-Leucylaminopeptidase 7	S-Lap7
1821	CG10814	FBgn0033830	-	CG10814
1822	CG9418	FBgn0026582	High mobility group protein 2	Hmg-2
1823	CG2147	FBgn0030025	-	CG2147
1824	CG16708	FBgn0037315	Ceramide kinase	Cerk
1825	CG5278	FBgn0038986	stuck in traffic	sit
1826	CG10444	FBgn0034494	-	CG10444
1827	CG2187	FBgn0017448	-	CG2187
1828	CG2191	FBgn0039873	Sodium-dependent multivitamin transporter	Smvt
1829	CG32669	FBgn0052669	-	CG32669
1830	CG5687	FBgn0035293	-	CG5687
1831	CG6723	FBgn0037895	-	CG6723
1832	CG7720	FBgn0038652	-	CG7720
1833	CG9657	FBgn0029950	-	CG9657
1834	CG17484	FBgn0260799	Adherens junction protein p120	p120ctn
1835	CG5714	FBgn0000543	ecdysoneless	ecd
1836	CG7772	FBgn0030883	-	CG7772
1837	CG6921	FBgn0260942	james bond	bond
1838	CG14274	FBgn0032023	-	CG14274
1839	CG1890	FBgn0039869	-	CG1890
1840	CG6391	FBgn0036111	Aps	Aps
1841	CG7903	FBgn0039730	-	CG7903
1842	CG5567	FBgn0036760	-	CG5567
1843	CG14149	FBgn0036105	Biogenesis of lysosome-related organelles complex 1, subunit 4	Blos4
1844	CG14619	FBgn0031187	Ubiquitin specific protease 2	Usp2
1845	CG6751	FBgn0263510	no child left behind	nclb
1846	CG12154	FBgn0004102	ocelliless	oc
1847	CG4183	FBgn0001225	Heat shock protein 26	Hsp26
1848	CG13999	FBgn0031753	-	CG13999
1849	CG9597	FBgn0038371	PSEA-binding protein 45kD	Pbp45
1850	CG2264	FBgn0262169	magu	magu
1851	CG7831	FBgn0002924	non-claret disjunctional	ncd
1852	CG10955	FBgn0034722	Rtf1	Rtf1
1853	CG5674	FBgn0032656	-	CG5674
1854	CG5123	FBgn0003997	head involution defective	hid
1855	CG3403	FBgn0259483	MOB kinase activator 4	Mob4
1856	CG8301	FBgn0037717	-	CG8301
1857	CG18426	FBgn0021895	yantar	ytr
1858	CG3868	FBgn0036422	-	CG3868
1859	CG9802	FBgn0015615	Structural maintenance of chromosomes 3	SMC3
1860	CG13388	FBgn0027932	A kinase anchor protein 200	Akap200
1861	CG8678	FBgn0032935	Autophagy-related 18b	Atg18b
1862	CG4302	FBgn0027073	-	CG4302
1863	CG10523	FBgn0041100	parkin	park
1864	CG7969	FBgn0029153	Malic enzyme like-2	Menl-2
1865	CG33970	FBgn0053970	-	CG33970
1866	CG5887	FBgn0086687	Desaturase 1	Desat1
1867	CG4203	FBgn0038300	Mau2 sister chromatid cohesion factor	Mau2
1868	CG10579	FBgn0005640	Ecdysone-induced protein 63E	Eip63E
1869	CG31811	FBgn0028509	Centaurin gamma 1A	CenG1A
1870	CG5333	FBgn0038055	toys are us	trus
1871	CG2448	FBgn0030327	alpha1,6-fucosyltransferase	FucT6
1872	CG13287	FBgn0035643	-	CG13287
1873	CG3210	FBgn0026479	Dynamin related protein 1	Drp1
1874	CG4625	FBgn0040212	Dihydroxyacetone phosphate acyltransferase	Dhap-at
1875	CG9839	FBgn0037633	-	CG9839
1876	CG16985	FBgn0035355	-	CG16985
1877	CG10596	FBgn0015766	Msr-110	Msr-110
1878	CG7057	FBgn0263351	Adaptor Protein complex 2, mu subunit	AP-2mu
1879	CG5711	FBgn0000120	Arrestin 1	Arr1
1880	CG32451	FBgn0052451	Secretory Pathway Calcium atpase	SPoCk
1881	CG2199	FBgn0035213	-	CG2199
1882	CG14030	FBgn0031696	Bub1 kinase	Bub1
1883	CG44015	FBgn0264785	HIF prolyl hydroxylase	Hph
1884	CG9050	FBgn0086265	palisade	psd
1885	CG7260	FBgn0011723	brachyenteron	byn
1886	CG10367	FBgn0263782	HMG Coenzyme A reductase	Hmgcr
1887	CG2781	FBgn0037534	-	CG2781
1888	CG7576	FBgn0005586	Rab3	Rab3
1889	CG31522	FBgn0051522	-	CG31522
1890	CG30008	FBgn0050008	-	CG30008
1891	CG17876	FBgn0000078	Amylase distal	Amy-d
1892	CG9459	FBgn0037764	-	CG9459
1893	CG10640	FBgn0035601	Ubiquitin-conjugating enzyme variant 1A	Uev1A
1894	CG17575	FBgn0250842	-	CG17575
1895	CG14791	FBgn0025382	Rab27	Rab27
1896	CG5473	FBgn0034371	SP2637	SP2637
1897	CG3016	FBgn0029819	Ubiquitin specific protease 30	Usp30
1898	CG6297	FBgn0020412	JIL-1 kinase	JIL-1
1899	CG16905	FBgn0037762	elongase F	eloF
1900	CG18609	FBgn0034382	-	CG18609
1901	CG9458	FBgn0037765	-	CG9458
1902	CG8534	FBgn0037761	-	CG8534
1903	CG43934	FBgn0264562	Hormone receptor 4	Hr4
1904	CG17664	FBgn0034883	Entomoglyceroporin 2	Eglp2
1905	CG4019	FBgn0034885	Entomoglyceroporin 4	Eglp4
1906	CG5398	FBgn0034882	Entomoglyceroporin 1	Eglp1
1907	CG7777	FBgn0033635	Prip	Prip
1908	CG17821	FBgn0034383	-	CG17821
1909	CG17683	FBgn0262115	-	CG17683
1910	CG11401	FBgn0037170	thioredoxin reductase 2	Trxr-2
1911	CG43729	FBgn0263980	-	CG43729
1912	CG3139	FBgn0004242	Synaptotagmin 1	Syt1
1913	CG11198	FBgn0033246	Acetyl-CoA carboxylase	ACC
1914	CG17803	FBgn0038547	-	CG17803
1915	CG7139	FBgn0027532	-	CG7139
1916	CG32758	FBgn0052758	-	CG32758
1917	CG11804	FBgn0029092	ced-6	ced-6
1918	CG5326	FBgn0038983	-	CG5326
1919	CG3066	FBgn0037515	Serine protease 7	Sp7
1920	CG3533	FBgn0004055	unzipped	uzip
1921	CG13074	FBgn0036567	-	CG13074
1922	CG33110	FBgn0053110	-	CG33110
1923	CG5906	FBgn0036217	-	CG5906
1924	CG6660	FBgn0039030	-	CG6660
1925	CG8487	FBgn0264560	gartenzwerg	garz
1926	CG14356	FBgn0038207	-	CG14356
1927	CG14424	FBgn0025644	-	CG14424
1928	CG15009	FBgn0001257	Ecdysone-inducible gene L2	ImpL2
1929	CG17814	FBgn0040959	Peritrophin-15a	Peritrophin-15a
1930	CG31875	FBgn0051875	-	CG31875
1931	CG7568	FBgn0039673	-	CG7568
1932	CG8475	FBgn0031995	-	CG8475
1933	CG44328	FBgn0265416	Neuropilin and tolloid-like	Neto
1934	CG5684	FBgn0036239	Pop2	Pop2
1935	CG16904	FBgn0037763	-	CG16904
1936	CG34114	FBgn0083950	sidestep VI	side-VI
1937	CG3971	FBgn0260960	Baldspot	Baldspot
1938	CG8697	FBgn0002533	Larval cuticle protein 2	Lcp2
1939	CG7050	FBgn0038975	Neurexin 1	Nrx-1
1940	CG17084	FBgn0035131	methuselah-like 9	mthl9
1941	CG7399	FBgn0001208	Henna	Hn
1942	CG4582	FBgn0039344	-	CG4582
1943	CG8219	FBgn0035693	-	CG8219
1944	CG33200	FBgn0053200	Ventrally-expressed protein D	VepD
1945	CG7554	FBgn0041160	comm2	comm2
1946	CG5959	FBgn0039387	multicopper oxidase 3	MCO3
1947	CG6817	FBgn0024236	fear-of-intimacy	foi
1948	CG13043	FBgn0036600	-	CG13043
1949	CG1965	FBgn0037466	-	CG1965
1950	CG10553	FBgn0039324	-	CG10553
1951	CG10560	FBgn0039325	-	CG10560
1952	CG10675	FBgn0039328	CHK domain ov2	CHKov2
1953	CG11889	FBgn0039308	-	CG11889
1954	CG13360	FBgn0025620	-	CG13360
1955	CG2004	FBgn0030060	-	CG2004
1956	CG31087	FBgn0051087	-	CG31087
1957	CG31099	FBgn0051099	-	CG31099
1958	CG31288	FBgn0051288	-	CG31288
1959	CG31380	FBgn0051380	-	CG31380
1960	CG33301	FBgn0053301	-	CG33301
1961	CG33509	FBgn0053509	-	CG33509
1962	CG33511	FBgn0053511	-	CG33511
1963	CG6834	FBgn0037935	-	CG6834
1964	CG6908	FBgn0037936	-	CG6908
1965	CG9240	FBgn0030669	-	CG9240
1966	CG1998	FBgn0030485	-	CG1998
1967	CG30403	FBgn0050403	-	CG30403
1968	CG31211	FBgn0051211	-	CG31211
1969	CG4663	FBgn0033812	Peroxin 13	Pex13
1970	CG2488	FBgn0016054	(6-4)-photolyase	phr6-4
1971	CG3711	FBgn0040344	-	CG3711
1972	CG34358	FBgn0085387	shaking B	shakB
1973	CG11132	FBgn0034537	DNA methyltransferase 1 associated protein 1	DMAP1
1974	CG8416	FBgn0014020	Rho1	Rho1
1975	CG9155	FBgn0010246	Myosin 61F	Myo61F
1976	CG18734	FBgn0004598	Furin 2	Fur2
1977	CG10642	FBgn0004380	Kinesin-like protein at 64D	Klp64D
1978	CG4898	FBgn0003721	Tropomyosin 1	Tm1
1979	CG8291	FBgn0034049	bedraggled	bdg
1980	CG8896	FBgn0004364	18 wheeler	18w
1981	CG6264	FBgn0040238	Bestrophin 1	Best1
1982	CG9610	FBgn0003129	Pox meso	Poxm
1983	CG5057	FBgn0036581	Mediator complex subunit 10	MED10
1984	CG8495	FBgn0261599	Ribosomal protein S29	RpS29
1985	CG2713	FBgn0250874	tiny tim 50	ttm50
1986	CG31141	FBgn0051141	-	CG31141
1987	CG11447	FBgn0038737	-	CG11447
1988	CG11820	FBgn0039270	Poly-glutamine tract binding protein 1	PQBP1
1989	CG12175	FBgn0030502	toothrin	tth
1990	CG14408	FBgn0030581	-	CG14408
1991	CG2028	FBgn0015024	Casein kinase Ialpha	CkIalpha
1992	CG32672	FBgn0052672	Autophagy-related 8a	Atg8a
1993	CG41099	FBgn0039955	-	CG41099
1994	CG13482	FBgn0036419	-	CG13482
1995	CG33213	FBgn0053213	-	CG33213
1996	CG32016	FBgn0052016	eIF4E-Transporter	4E-T
1997	CG8439	FBgn0010621	Chaperonin containing TCP1 subunit 5	CCT5
1998	CG13738	FBgn0036390	-	CG13738
1999	CG18508	FBgn0028746	-	CG18508
[truncated: 6,849 more rows]

## Sheet: MALES
Rank based on mean likelihood ratios of interacting proteins (Δ 'haplotype')	CG	Flybase ID	Gene name	Gene symbol
1	CG4942	FBgn0035960	-	CG4942
2	CG7479	FBgn0027085	Leucyl-tRNA synthetase, mitochondrial	LeuRS-m
3	CG6575	FBgn0015229	gliolectin	glec
4	CG15739	FBgn0030347	-	CG15739
5	CG34056	FBgn0054056	-	CG34056
6	CG15353	FBgn0040718	-	CG15353
7	CG9628	FBgn0036433	-	CG9628
8	CG14968	FBgn0035431	-	CG14968
9	CG4020	FBgn0029821	-	CG4020
10	CG5867	FBgn0027586	-	CG5867
11	CG3090	FBgn0005612	Sox box protein 14	Sox14
12	CG16886	FBgn0028938	-	CG16886
13	CG1171	FBgn0004552	Adipokinetic hormone	Akh
14	CG11400	FBgn0034198	-	CG11400
15	CG33229	FBgn0053229	-	CG33229
16	CG4908	FBgn0032195	-	CG4908
17	CG7002	FBgn0029167	Hemolectin	Hml
18	CG12065	FBgn0030052	-	CG12065
19	CG5734	FBgn0032191	-	CG5734
20	CG6404	FBgn0027615	-	CG6404
21	CG8856	FBgn0020377	Scavenger receptor class C, type II	Sr-CII
22	CG7325	FBgn0014851	Eig71Ek	Eig71Ek
23	CG15130	FBgn0032860	-	CG15130
24	CG6749	FBgn0036040	-	CG6749
25	CG11282	FBgn0023095	capricious	caps
26	CG3530	FBgn0028497	-	CG3530
27	CG12773	FBgn0024365	-	CG12773
28	CG2665	FBgn0011694	Ejaculatory bulb protein II	EbpII
29	CG9603	FBgn0040529	Cytochrome c oxidase subunit 7A	COX7A
30	CG30005	FBgn0050005	Glutathione S transferase T2	GstT2
31	CG15211	FBgn0030234	-	CG15211
32	CG10674	FBgn0035592	-	CG10674
33	CG14028	FBgn0015031	cyclope	cype
34	CG43444	FBgn0263392	Ten-Eleven Translocation (TET) family protein	Tet
35	CG13634	FBgn0039224	-	CG13634
36	CG14054	FBgn0029596	-	CG14054
37	CG13936	FBgn0035282	CNMamide	CNMa
38	CG5994	FBgn0017430	Negative elongation factor E	Nelf-E
39	CG9350	FBgn0034576	NADH dehydrogenase (ubiquinone) B14.7 subunit	ND-B14.7
40	CG6680	FBgn0262057	Serpin 77Ba	Spn77Ba
41	CG10396	FBgn0033020	Cytochrome c oxidase subunit 4-like	COX4L
42	CG12002	FBgn0011828	Peroxidasin	Pxn
43	CG3346	FBgn0025739	partner of numb	pon
44	CG13298	FBgn0035692	Splicing factor 3b subunit 6	Sf3b6
45	CG4412	FBgn0016119	ATP synthase, coupling factor 6	ATPsynCF6
46	CG11015	FBgn0031830	Cytochrome c oxidase subunit 5B	COX5B
47	CG9220	FBgn0030662	-	CG9220
48	CG18649	FBgn0036469	-	CG18649
49	CG12027	FBgn0035585	ATP synthase, coupling factor 6-like	ATPsynCF6L
50	CG13142	FBgn0032251	Non-SMC element 4	Nse4
51	CG30354	FBgn0050354	Ubiquinol-cytochrome c reductase 11 kDa subunit-like	UQCR-11L
52	CG8547	FBgn0033919	-	CG8547
53	CG34073	FBgn0013672	mitochondrial ATPase subunit 6	mt:ATPase6
54	CG18642	FBgn0025109	Bem46	Bem46
55	CG4169	FBgn0250814	Ubiquinol-cytochrome c reductase core protein 2	UQCR-C2
56	CG9269	FBgn0038161	-	CG9269
57	CG31080	FBgn0051080	TweedleH	TwdlH
58	CG15715	FBgn0036538	-	CG15715
59	CG7598	FBgn0039689	Complex I intermediate-associated protein, 30 kDa	CIA30
60	CG6105	FBgn0010612	ATP synthase, subunit G	ATPsynG
61	CG12684	FBgn0029717	-	CG12684
62	CG4120	FBgn0036806	Cyp12c1	Cyp12c1
63	CG10837	FBgn0020660	eukaryotic translation initiation factor 4B	eIF4B
64	CG11112	FBgn0033164	-	CG11112
65	CG18808	FBgn0042131	-	CG18808
66	CG17856	FBgn0039576	Ubiquinol-cytochrome c reductase 14 kDa subunit-like	UQCR-14L
67	CG13427	FBgn0034514	-	CG13427
68	CG14414	FBgn0030571	-	CG14414
69	CG10664	FBgn0032833	Cytochrome c oxidase subunit 4	COX4
70	CG2968	FBgn0028342	ATP synthase, delta subunit	ATPsyndelta
71	CG3164	FBgn0025683	-	CG3164
72	CG34067	FBgn0013674	mitochondrial Cytochrome c oxidase subunit I	mt:CoI
73	CG15333	FBgn0029989	-	CG15333
74	CG17294	FBgn0032032	-	CG17294
75	CG13050	FBgn0036591	-	CG13050
76	CG1603	FBgn0033185	-	CG1603
77	CG33695	FBgn0052831	-	CG33695
78	CG32570	FBgn0052570	TweedleY	TwdlY
79	CG8478	FBgn0037746	-	CG8478
80	CG7361	FBgn0021906	Rieske iron-sulfur protein	RFeSP
81	CG3560	FBgn0030733	Ubiquinol-cytochrome c reductase 14 kDa subunit	UQCR-14
82	CG8734	FBgn0033315	beta-1,3-Galactosyltransferase II	beta3GalTII
83	CG11880	FBgn0039637	Choline transporter-like 2	Ctl2
84	CG9032	FBgn0014391	stunted	sun
85	CG4692	FBgn0035032	ATP synthase, subunit F	ATPsynF
86	CG6030	FBgn0016120	ATP synthase, subunit D	ATPsynD
87	CG14453	FBgn0037179	-	CG14453
88	CG14508	FBgn0039651	Cytochrome c1-like	Cyt-c1L
89	CG14235	FBgn0031066	Cytochrome c oxidase subunit 6B	COX6B
90	CG12517	FBgn0032311	-	CG12517
91	CG11113	FBgn0033165	-	CG11113
92	CG14034	FBgn0250847	-	CG14034
93	CG14644	FBgn0250821	-	CG14644
94	CG2297	FBgn0033268	Odorant-binding protein 44a	Obp44a
95	CG34090	FBgn0013678	mitochondrial Cytochrome b	mt:Cyt-b
96	CG14448	FBgn0037191	-	CG14448
97	CG16787	FBgn0034940	-	CG16787
98	CG11340	FBgn0039840	pH-sensitive chloride channel 2	pHCl-2
99	CG4769	FBgn0035600	Cytochrome c1	Cyt-c1
100	CG1361	FBgn0000094	Andropin	Anp
101	CG8189	FBgn0019644	ATP synthase, subunit B	ATPsynB
102	CG14743	FBgn0033326	-	CG14743
103	CG7691	FBgn0038626	-	CG7691
104	CG34074	FBgn0013676	mitochondrial Cytochrome c oxidase subunit III	mt:CoIII
105	CG13935	FBgn0035280	Cuticular protein 62Bb	Cpr62Bb
106	CG11726	FBgn0036156	-	CG11726
107	CG2239	FBgn0027654	jdp	jdp
108	CG5767	FBgn0034292	-	CG5767
109	CG7488	FBgn0038106	-	CG7488
110	CG10589	FBgn0037035	-	CG10589
111	CG11109	FBgn0037200	-	CG11109
112	CG14325	FBgn0038531	-	CG14325
113	CG9752	FBgn0034614	-	CG9752
114	CG9926	FBgn0038190	-	CG9926
115	CG13369	FBgn0025640	-	CG13369
116	CG8589	FBgn0033921	tejas	tej
117	CG6422	FBgn0039261	YTH N6-methyladenosine RNA binding protein	Ythdf
118	CG8739	FBgn0086784	stambha A	stmA
119	CG18090	FBgn0000500	Drosulfakinin	Dsk
120	CG31893	FBgn0040958	Peritrophin-15b	Peritrophin-15b
121	CG9140	FBgn0031771	NADH dehydrogenase (ubiquinone) 51 kDa subunit	ND-51
122	CG2813	FBgn0031268	coiled	cold
123	CG18321	FBgn0029002	midkine and pleiotrophin 2	miple2
124	CG5548	FBgn0030605	NADH dehydrogenase (ubiquinone) B18 subunit	ND-B18
125	CG15434	FBgn0040705	NADH dehydrogenase (ubiquinone) B8 subunit	ND-B8
126	CG8773	FBgn0038135	-	CG8773
127	CG9762	FBgn0011455	NADH dehydrogenase (ubiquinone) SGDH subunit	ND-SGDH
128	CG6008	FBgn0027785	NP15.6	NP15.6
129	CG13603	FBgn0039135	-	CG13603
130	CG4389	FBgn0028479	Mitochondrial trifunctional protein alpha subunit	Mtpalpha
131	CG3192	FBgn0029888	NADH dehydrogenase (ubiquinone) ASHI subunit	ND-ASHI
132	CG13922	FBgn0035272	mitochondrial ribosomal protein L46	mRpL46
133	CG12400	FBgn0031505	NADH dehydrogenase (ubiquinone) B14.5 B subunit	ND-B14.5B
134	CG3446	FBgn0029868	NADH dehydrogenase (ubiquinone) B16.6 subunit	ND-B16.6
135	CG6914	FBgn0037172	NADH dehydrogenase (ubiquinone) B14.5 A subunit-like	ND-B14.5AL
136	CG3944	FBgn0017567	NADH dehydrogenase (ubiquinone) 23 kDa subunit	ND-23
137	CG5770	FBgn0034291	-	CG5770
138	CG7712	FBgn0033570	NADH dehydrogenase (ubiquinone) B14 subunit	ND-B14
139	CG14724	FBgn0019624	Cytochrome c oxidase subunit 5A	COX5A
140	CG3214	FBgn0031436	NADH dehydrogenase (ubiquinone) B17.2 subunit	ND-B17.2
141	CG12664	FBgn0030090	forked end	fend
142	CG17280	FBgn0034877	levy	levy
143	CG14332	FBgn0038509	-	CG14332
144	CG3683	FBgn0035046	NADH dehydrogenase (ubiquinone) 19 kDa subunit	ND-19
145	CG5626	FBgn0036266	-	CG5626
146	CG34069	FBgn0013675	mitochondrial Cytochrome c oxidase subunit II	mt:CoII
147	CG6343	FBgn0019957	NADH dehydrogenase (ubiquinone) 42 kDa subunit	ND-42
148	CG33202	FBgn0053202	defective proboscis extension response 11	dpr11
149	CG3589	FBgn0035065	-	CG3589
150	CG40160	FBgn0058160	-	CG40160
151	CG2668	FBgn0004181	Ejaculatory bulb protein	Ebp
152	CG32230	FBgn0052230	NADH dehydrogenase (ubiquinone) MLRQ subunit	ND-MLRQ
153	CG1970	FBgn0039909	NADH dehydrogenase (ubiquinone) 49 kDa subunit	ND-49
154	CG14419	FBgn0029639	-	CG14419
155	CG6956	FBgn0020642	Lcp65Ac	Lcp65Ac
156	CG32423	FBgn0052423	alan shepard	shep
157	CG6020	FBgn0037001	NADH dehydrogenase (ubiquinone) 39 kDa subunit	ND-39
158	CG3163	FBgn0034961	-	CG3163
159	CG2025	FBgn0030344	Nardilysin	Nrd1
160	CG34083	FBgn0013684	mitochondrial NADH-ubiquinone oxidoreductase chain 5	mt:ND5
161	CG34092	FBgn0013679	mitochondrial NADH-ubiquinone oxidoreductase chain 1	mt:ND1
162	CG34085	FBgn0262952	mitochondrial NADH-ubiquinone oxidoreductase chain 4	mt:ND4
163	CG2286	FBgn0017566	NADH dehydrogenase (ubiquinone) 75 kDa subunit	ND-75
164	CG1264	FBgn0002522	labial	lab
165	CG31086	FBgn0051086	-	CG31086
166	CG9568	FBgn0032087	-	CG9568
167	CG3332	FBgn0031514	Otopetrin-like b	OtopLb
168	CG5703	FBgn0030853	NADH dehydrogenase (ubiquinone) 24 kDa subunit	ND-24
169	CG8885	FBgn0262467	Synthesis of cytochrome c oxidase	Scox
170	CG13068	FBgn0036588	-	CG13068
171	CG12292	FBgn0032451	spichthyin	spict
172	CG14919	FBgn0032336	Allatostatin C	AstC
173	CG5962	FBgn0000121	Arrestin 2	Arr2
174	CG8994	FBgn0000615	exuperantia	exu
175	CG1882	FBgn0033226	-	CG1882
176	CG1140	FBgn0035298	Succinyl-CoA:3-ketoacid CoA transferase	SCOT
177	CG4115	FBgn0038017	-	CG4115
178	CG1806	FBgn0030360	-	CG1806
179	CG42340	FBgn0259242	-	CG42340
180	CG13997	FBgn0086266	Vitelline membrane 26Aac	Vm26Ac
181	CG3129	FBgn0015794	Rab18	Rab18
182	CG32944	FBgn0052944	-	CG32944
183	CG7610	FBgn0020235	ATP synthase, gamma subunit	ATPsyngamma
184	CG4900	FBgn0024958	Iron regulatory protein 1A	Irp-1A
185	CG3065	FBgn0034946	-	CG3065
186	CG3621	FBgn0025839	NADH dehydrogenase (ubiquinone) B14.5 A subunit	ND-B14.5A
187	CG3219	FBgn0034824	Kinesin-like protein at 59C	Klp59C
188	CG11504	FBgn0039733	-	CG11504
189	CG6264	FBgn0040238	Bestrophin 1	Best1
190	CG14231	FBgn0031060	-	CG14231
191	CG9080	FBgn0033593	Listericin	Listericin
192	CG7350	FBgn0004591	Ecdysone-induced gene 71Ed	Eig71Ed
193	CG8844	FBgn0021967	NADH dehydrogenase (ubiquinone) PDSW subunit	ND-PDSW
194	CG5694	FBgn0032197	-	CG5694
195	CG3612	FBgn0011211	bellwether	blw
196	CG3935	FBgn0000061	aristaless	al
197	CG31373	FBgn0051373	-	CG31373
198	CG14709	FBgn0263316	Multidrug resistance protein 4	Mrp4
199	CG6917	FBgn0000592	Esterase 6	Est-6
200	CG8337	FBgn0002732	Enhancer of split malpha, Bearded family member	E(spl)malpha-BFM
201	CG9160	FBgn0011361	NADH dehydrogenase (ubiquinone) acyl carrier protein	ND-ACP
202	CG9928	FBgn0032472	-	CG9928
203	CG1865	FBgn0024293	Serpin 43Ab	Spn43Ab
204	CG4194	FBgn0025627	-	CG4194
205	CG6283	FBgn0039474	-	CG6283
206	CG12299	FBgn0032295	-	CG12299
207	CG3920	FBgn0021800	Regulator of eph expression	Reph
208	CG12182	FBgn0028504	-	CG12182
209	CG9306	FBgn0032511	NADH dehydrogenase (ubiquinone) B22 subunit	ND-B22
210	CG15611	FBgn0034194	-	CG15611
211	CG31612	FBgn0051612	-	CG31612
212	CG6665	FBgn0034172	-	CG6665
213	CG12111	FBgn0030050	-	CG12111
214	CG12249	FBgn0021776	miranda	mira
215	CG5372	FBgn0034880	Integrin alphaPS5 subunit	ItgaPS5
216	CG13561	FBgn0034906	-	CG13561
217	CG30403	FBgn0050403	-	CG30403
218	CG9876	FBgn0034821	-	CG9876
219	CG12155	FBgn0029957	-	CG12155
220	CG17285	FBgn0000639	Fat body protein 1	Fbp1
221	CG2885	FBgn0030200	RabX2	RabX2
222	CG5028	FBgn0039358	-	CG5028
223	CG34063	FBgn0013680	mitochondrial NADH-ubiquinone oxidoreductase chain 2	mt:ND2
224	CG4316	FBgn0003319	Stubble	Sb
225	CG3702	FBgn0031590	-	CG3702
226	CG2714	FBgn0000376	cramped	crm
227	CG8161	FBgn0014022	Rlb1	Rlb1
228	CG6955	FBgn0020641	Lcp65Ad	Lcp65Ad
229	CG11796	FBgn0036992	-	CG11796
230	CG12449	FBgn0027341	Glutamine:fructose-6-phosphate aminotransferase 1	Gfat1
231	CG12824	FBgn0033222	-	CG12824
232	CG34418	FBgn0085447	still life	sif
233	CG10732	FBgn0036365	combover	cmb
234	CG11594	FBgn0035484	-	CG11594
235	CG18812	FBgn0042135	-	CG18812
236	CG8490	FBgn0033715	-	CG8490
237	CG11790	FBgn0039265	-	CG11790
238	CG13081	FBgn0032804	-	CG13081
239	CG7509	FBgn0035575	-	CG7509
240	CG15881	FBgn0036909	Coiled-coil domain-containing 58	Ccdc58
241	CG6619	FBgn0035676	short spindle 6	ssp6
242	CG5554	FBgn0034914	-	CG5554
243	CG14329	FBgn0038525	-	CG14329
244	CG14502	FBgn0034321	-	CG14502
245	CG14635	FBgn0029535	-	CG14635
246	CG2150	FBgn0003065	-	CG2150
247	CG3883	FBgn0031281	SAGA factor-like TAF6	Saf6
248	CG44123	FBgn0264954	forkhead domain 3F	fd3F
249	CG4847	FBgn0034229	-	CG4847
250	CG2127	FBgn0033286	-	CG2127
251	CG4151	FBgn0029770	-	CG4151
252	CG9632	FBgn0038377	-	CG9632
253	CG17931	FBgn0038421	-	CG17931
254	CG10320	FBgn0034645	NADH dehydrogenase (ubiquinone) B12 subunit	ND-B12
255	CG6524	FBgn0000358	Chorion protein 19	Cp19
256	CG14752	FBgn0033307	-	CG14752
257	CG31800	FBgn0051800	-	CG31800
258	CG2707	FBgn0000927	female sterile (1) Young arrest	fs(1)Ya
259	CG31797	FBgn0051797	-	CG31797
260	CG13760	FBgn0040375	-	CG13760
261	CG13989	FBgn0031786	-	CG13989
262	CG15403	FBgn0031504	-	CG15403
263	CG5171	FBgn0031907	-	CG5171
264	CG9943	FBgn0029117	Surfeit 1	Surf1
265	CG7998	FBgn0262559	Malate dehydrogenase 2	Mdh2
266	CG14798	FBgn0029588	-	CG14798
267	CG42543	FBgn0260660	Multiplexin	Mp
268	CG4620	FBgn0004395	unkempt	unk
269	CG6851	FBgn0027786	Mitochondrial carrier homolog 1	Mtch
270	CG11562	FBgn0031247	-	CG11562
271	CG10051	FBgn0034437	-	CG10051
272	CG11576	FBgn0039882	-	CG11576
273	CG30447	FBgn0050447	-	CG30447
274	CG3253	FBgn0041706	-	CG3253
275	CG8799	FBgn0010549	lethal (2) 03659	l(2)03659
276	CG7744	FBgn0034447	-	CG7744
277	CG32036	FBgn0052036	-	CG32036
278	CG17797	FBgn0015583	Accessory gland protein 29AB	Acp29AB
279	CG43689	FBgn0263772	-	CG43689
280	CG10933	FBgn0034264	Dachs ligand with SH3s	Dlish
281	CG4702	FBgn0037992	-	CG4702
282	CG11154	FBgn0010217	ATP synthase, beta subunit	ATPsynbeta
283	CG14957	FBgn0035412	-	CG14957
284	CG1331	FBgn0004778	Ccp84Af	Ccp84Af
285	CG10559	FBgn0039323	-	CG10559
286	CG2604	FBgn0037298	-	CG2604
287	CG2902	FBgn0010399	NMDA receptor 1	Nmdar1
288	CG4435	FBgn0032117	alpha1,3-fucosyltransferase B	FucTB
289	CG4576	FBgn0038366	-	CG4576
290	CG8764	FBgn0011227	oxen	ox
291	CG9468	FBgn0032069	Lysosomal alpha-mannosidase VI	LManVI
292	CG14105	FBgn0036359	-	CG14105
293	CG42265	FBgn0259150	Otopetrin-like c	OtopLc
294	CG10137	FBgn0032800	-	CG10137
295	CG13454	FBgn0036503	-	CG13454
296	CG14253	FBgn0039467	-	CG14253
297	CG17228	FBgn0004595	prospero	pros
298	CG12104	FBgn0035238	-	CG12104
299	CG13057	FBgn0040074	retinin	retinin
300	CG14339	FBgn0031301	-	CG14339
301	CG12229	FBgn0036723	-	CG12229
302	CG4804	FBgn0032178	Serpin 31A	Spn31A
303	CG11750	FBgn0030294	PTIP associated 1	Pa1
304	CG13822	FBgn0039098	Gamma-interferon-inducible lysosomal thiol reductase 3	GILT3
305	CG15177	FBgn0037461	-	CG15177
306	CG5440	FBgn0031331	-	CG5440
307	CG9226	FBgn0031782	WD repeat domain 79	WDR79
308	CG18128	FBgn0034898	-	CG18128
309	CG4778	FBgn0027600	obstructor-B	obst-B
310	CG31729	FBgn0051729	-	CG31729
311	CG8339	FBgn0020251	sulfateless	sfl
312	CG11956	FBgn0263236	SP1029	SP1029
313	CG30498	FBgn0004132	boca	boca
314	CG17217	FBgn0032419	-	CG17217
315	CG15523	FBgn0039727	Vacuolar protein sorting 13B	Vps13B
316	CG13622	FBgn0039202	-	CG13622
317	CG3939	FBgn0040396	-	CG3939
318	CG1697	FBgn0030318	rhomboid-4	rho-4
319	CG3722	FBgn0003391	shotgun	shg
320	CG13223	FBgn0033599	-	CG13223
321	CG6337	FBgn0033873	-	CG6337
322	CG12140	FBgn0033465	Electron transfer flavoprotein-ubiquinone oxidoreductase	Etf-QO
323	CG8460	FBgn0031996	-	CG8460
324	CG12860	FBgn0033954	-	CG12860
325	CG11033	FBgn0037659	Lysine (K)-specific demethylase 2	Kdm2
326	CG3921	FBgn0031571	bark beetle	bark
327	CG12045	FBgn0039805	Cuticular protein 100A	Cpr100A
328	CG4751	FBgn0032348	-	CG4751
329	CG3249	FBgn0263987	spoonbill	spoon
330	CG10390	FBgn0014342	meiosis I arrest	mia
331	CG32531	FBgn0044030	mitochondrial ribosomal protein S14	mRpS14
332	CG12077	FBgn0035435	Phosphatidylinositol glycan anchor biosynthesis class C	PIG-C
333	CG12755	FBgn0002440	lethal (3) malignant blood neoplasm	l(3)mbn
334	CG17454	FBgn0039977	-	CG17454
335	CG15016	FBgn0035534	mitochondrial ribosomal protein S6	mRpS6
336	CG14418	FBgn0040354	-	CG14418
337	CG3598	FBgn0025645	-	CG3598
338	CG7608	FBgn0004590	Ecdysone-induced gene 71Ec	Eig71Ec
339	CG14947	FBgn0032406	-	CG14947
340	CG17664	FBgn0034883	Entomoglyceroporin 2	Eglp2
341	CG4019	FBgn0034885	Entomoglyceroporin 4	Eglp4
342	CG5398	FBgn0034882	Entomoglyceroporin 1	Eglp1
343	CG7777	FBgn0033635	Prip	Prip
344	CG10414	FBgn0032691	Ada2a-containing complex component 2	Atac2
345	CG10978	FBgn0037374	jagunal	jagn
346	CG34395	FBgn0085424	nubbin	nub
347	CG2053	FBgn0039887	-	CG2053
348	CG13956	FBgn0040207	katanin 80	kat80
349	CG5479	FBgn0034893	mitochondrial ribosomal protein L43	mRpL43
350	CG11555	FBgn0086856	-	CG11555
351	CG4439	FBgn0034132	Sperm-Leucylaminopeptidase 8	S-Lap8
352	CG17662	FBgn0034884	Entomoglyceroporin 3	Eglp3
353	CG11280	FBgn0010452	tartan	trn
354	CG11265	FBgn0030049	Topoisomerase related function 4-1	Trf4-1
355	CG12162	FBgn0037329	Polymerase (DNA-directed), delta interacting protein 2	POLDIP2
356	CG8568	FBgn0030841	-	CG8568
357	CG4532	FBgn0029903	pod1	pod1
358	CG13738	FBgn0036390	-	CG13738
359	CG18508	FBgn0028746	-	CG18508
360	CG5400	FBgn0000564	Eclosion hormone	Eh
361	CG5778	FBgn0038930	-	CG5778
362	CG31072	FBgn0051072	lysosomal enzyme receptor protein	Lerp
363	CG5038	FBgn0038324	-	CG5038
364	CG15503	FBgn0038888	Chemosensory protein B 93a	CheB93a
365	CG7930	FBgn0010424	Troponin C at 73F	TpnC73F
366	CG14658	FBgn0037283	-	CG14658
367	CG5866	FBgn0038508	-	CG5866
368	CG42840	FBgn0262029	dachs	d
369	CG18743	FBgn0013276	Heat-shock-protein-70Ab	Hsp70Ab
370	CG10522	FBgn0002466	sticky	sti
371	CG8715	FBgn0020279	lingerer	lig
372	CG3265	FBgn0027066	Eb1	Eb1
373	CG14275	FBgn0032022	-	CG14275
374	CG31275	FBgn0063261	-	CG31275
375	CG1943	FBgn0037468	-	CG1943
376	CG7929	FBgn0041102	ocnus	ocn
377	CG5855	FBgn0000339	cornichon	cni
378	CG13830	FBgn0039054	Carrier of Wingless	Cow
379	CG12219	FBgn0043796	-	CG12219
380	CG16880	FBgn0001967	Nimrod C3	NimC3
381	CG14243	FBgn0039444	TweedleD	TwdlD
382	CG7378	FBgn0030976	-	CG7378
383	CG2772	FBgn0031533	-	CG2772
384	CG11227	FBgn0031139	-	CG11227
385	CG11598	FBgn0038067	-	CG11598
386	CG7279	FBgn0023496	Lipase 1	Lip1
387	CG6354	FBgn0004903	Ribonuclear protein at 97D	Rb97D
388	CG11314	FBgn0039800	Niemann-Pick type C-2g	Npc2g
389	CG31872	FBgn0051872	-	CG31872
390	CG9192	FBgn0035193	-	CG9192
391	CG31871	FBgn0051871	-	CG31871
392	CG32428	FBgn0052428	-	CG32428
393	CG6182	FBgn0039158	-	CG6182
394	CG13227	FBgn0033589	-	CG13227
395	CG17019	FBgn0033783	-	CG17019
396	CG31091	FBgn0051091	-	CG31091
397	CG10719	FBgn0010300	brain tumor	brat
398	CG15261	FBgn0086691	UK114	UK114
399	CG12066	FBgn0000274	Protein kinase, cAMP-dependent, catalytic subunit 2	Pka-C2
400	CG14642	FBgn0037222	-	CG14642
401	CG5785	FBgn0003701	three rows	thr
402	CG6036	FBgn0039421	-	CG6036
403	CG8205	FBgn0023441	fusilli	fus
404	CG3835	FBgn0023507	D-2-hydroxyglutaric acid dehydrogenase	D2hgdh
405	CG11406	FBgn0034990	-	CG11406
406	CG5195	FBgn0036995	artichoke	atk
407	CG1157	FBgn0037424	Osiris 15	Osi15
408	CG16749	FBgn0037678	-	CG16749
409	CG32808	FBgn0052808	-	CG32808
410	CG9553	FBgn0000308	chickadee	chic
411	CG3666	FBgn0034094	Transferrin 3	Tsf3
412	CG2171	FBgn0086355	Triose phosphate isomerase	Tpi
413	CG1900	FBgn0030391	Rab40	Rab40
414	CG18530	FBgn0042207	-	CG18530
415	CG12024	FBgn0035283	-	CG12024
416	CG5214	FBgn0037891	-	CG5214
417	CG5023	FBgn0038774	-	CG5023
418	CG14079	FBgn0036849	-	CG14079
419	CG13065	FBgn0036590	-	CG13065
420	CG18817	FBgn0029508	Tetraspanin 42Ea	Tsp42Ea
421	CG10514	FBgn0039312	-	CG10514
422	CG11035	FBgn0037544	-	CG11035
423	CG4716	FBgn0033820	-	CG4716
424	CG13410	FBgn0038923	mitochondrial ribosomal protein L35	mRpL35
425	CG3763	FBgn0000640	Fat body protein 2	Fbp2
426	CG33056	FBgn0053056	-	CG33056
427	CG34325	FBgn0085354	-	CG34325
428	CG6122	FBgn0004872	P-element induced wimpy testis	piwi
429	CG1151	FBgn0027527	Osiris 6	Osi6
430	CG15917	FBgn0034199	Growth-blocking peptide 1	Gbp1
431	CG18581	FBgn0036466	-	CG18581
432	CG5125	FBgn0002938	neither inactivation nor afterpotential C	ninaC
433	CG11306	FBgn0037108	ALG11, alpha-1,2-mannosyltransferase	Alg11
434	CG1049	FBgn0041342	Phosphocholine cytidylyltransferase 1	Pcyt1
435	CG13686	FBgn0040106	lectin-21Cb	lectin-21Cb
436	CG18302	FBgn0032266	-	CG18302
437	CG17999	FBgn0034552	-	CG17999
438	CG7664	FBgn0001994	cropped	crp
439	CG8839	FBgn0033717	-	CG8839
440	CG4661	FBgn0030429	-	CG4661
441	CG17300	FBgn0036345	-	CG17300
442	CG15358	FBgn0031373	-	CG15358
443	CG8928	FBgn0030711	Ribosomal RNA processing 47	Rrp47
444	CG11190	FBgn0030035	Phosphatidylinositol glycan anchor biosynthesis class T	PIG-T
445	CG31322	FBgn0027083	Methionyl-tRNA synthetase, mitochondrial	MetRS-m
446	CG10998	FBgn0031142	ryder cup	r-cup
447	CG13232	FBgn0033578	Bardet-Biedl syndrome 4	BBS4
448	CG15329	FBgn0029977	hold'em	hdm
449	CG8768	FBgn0033769	-	CG8768
450	CG17707	FBgn0025835	-	CG17707
451	CG33099	FBgn0053099	-	CG33099
452	CG7875	FBgn0003861	transient receptor potential	trp
453	CG8458	FBgn0038134	wnt inhibitor of Dorsal	wntD
454	CG7430	FBgn0036762	-	CG7430
455	CG42281	FBgn0259176	bunched	bun
456	CG18404	FBgn0039761	-	CG18404
457	CG8634	FBgn0035737	Cuticular protein 65Ec	Cpr65Ec
458	CG2082	FBgn0027608	-	CG2082
459	CG8784	FBgn0038140	Pyrokinin 2 receptor 1	PK2-R1
460	CG10825	FBgn0038860	Interacts with the C terminus of ELL 2	Ice2
461	CG7381	FBgn0038098	-	CG7381
462	CG32843	FBgn0052843	Diuretic hormone 31 Receptor	Dh31-R
463	CG14369	FBgn0038159	-	CG14369
464	CG2292	FBgn0033479	Phosphatidylinositol glycan anchor biosynthesis class N	PIG-N
465	CG4907	FBgn0039010	-	CG4907
466	CG3410	FBgn0040104	lectin-24A	lectin-24A
467	CG12379	FBgn0030676	-	CG12379
468	CG13857	FBgn0038958	-	CG13857
469	CG42588	FBgn0260965	-	CG42588
470	CG5760	FBgn0028468	tetracycline resistance	rtet
471	CG13445	FBgn0036532	-	CG13445
472	CG9334	FBgn0028986	Serpin 38F	Spn38F
473	CG10138	FBgn0005778	Protein phosphatase D5	PpD5
474	CG7068	FBgn0041181	Thioester-containing protein 3	Tep3
475	CG11608	FBgn0038069	-	CG11608
476	CG8562	FBgn0035779	-	CG8562
477	CG3966	FBgn0002936	neither inactivation nor afterpotential A	ninaA
478	CG11527	FBgn0011722	Tiggrin	Tig
479	CG4101	FBgn0025558	-	CG4101
480	CG4619	FBgn0032166	-	CG4619
481	CG6238	FBgn0029157	slingshot	ssh
482	CG32201	FBgn0052201	-	CG32201
483	CG9368	FBgn0036890	-	CG9368
484	CG6324	FBgn0030647	-	CG6324
485	CG7007	FBgn0028662	Vacuolar H[+] ATPase PPA1 subunit 1	VhaPPA1-1
486	CG14422	FBgn0029645	-	CG14422
487	CG31089	FBgn0051089	-	CG31089
488	CG33485	FBgn0038282	defective proboscis extension response 9	dpr9
489	CG11847	FBgn0259152	Caliban	Clbn
490	CG14996	FBgn0035499	Chd64	Chd64
491	CG17739	FBgn0033710	-	CG17739
492	CG7145	FBgn0037138	delta-1-Pyrroline-5-carboxylate dehydrogenase 1	P5CDh1
493	CG7329	FBgn0032271	-	CG7329
494	CG31902	FBgn0051902	Serpin 28Da	Spn28Da
495	CG31245	FBgn0051245	-	CG31245
496	CG6906	FBgn0027843	Carbonic anhydrase 2	CAH2
497	CG9576	FBgn0031091	PHD finger protein 7	Phf7
498	CG31148	FBgn0051148	Glucocerebrosidase 1a	Gba1a
499	CG9773	FBgn0037609	-	CG9773
500	CG31005	FBgn0051005	qless	qless
501	CG7356	FBgn0031975	Transglutaminase	Tg
502	CG6113	FBgn0032264	Lipase 4	Lip4
503	CG17097	FBgn0265264	-	CG17097
504	CG2958	FBgn0040102	lectin-24Db	lectin-24Db
505	CG12795	FBgn0031535	-	CG12795
506	CG17272	FBgn0038830	-	CG17272
507	CG4779	FBgn0040211	homogentisate 1,2-dioxygenase	hgo
508	CG12268	FBgn0039131	-	CG12268
509	CG32521	FBgn0052521	-	CG32521
510	CG4969	FBgn0031902	Wnt oncogene analog 6	Wnt6
511	CG16772	FBgn0032835	-	CG16772
512	CG17176	FBgn0040510	Adenylyl cyclase X A	ACXA
513	CG9466	FBgn0032068	Lysosomal alpha-mannosidase V	LManV
514	CG4976	FBgn0039559	Nuclear receptor binding SET domain protein	NSD
515	CG31006	FBgn0086704	slow termination of phototransduction	stops
516	CG1742	FBgn0025814	Microsomal glutathione S-transferase-like	Mgstl
517	CG8640	FBgn0035735	Cuticular protein 65Ea	Cpr65Ea
518	CG16978	FBgn0040972	-	CG16978
519	CG3165	FBgn0031484	-	CG3165
520	CG5196	FBgn0038039	-	CG5196
521	CG3244	FBgn0031629	C-type lectin 27kD	Clect27
522	CG8093	FBgn0033999	-	CG8093
523	CG12233	FBgn0027291	lethal (1) G0156	l(1)G0156
524	CG14307	FBgn0004652	fruitless	fru
525	CG17637	FBgn0037004	-	CG17637
526	CG9993	FBgn0034553	-	CG9993
527	CG11771	FBgn0039252	-	CG11771
528	CG12855	FBgn0033973	Hermansky-Pudlak Syndrome 1	HPS1
529	CG43374	FBgn0263132	Chitinase 6	Cht6
530	CG42331	FBgn0259233	-	CG42331
531	CG7745	FBgn0033616	-	CG7745
532	CG5547	FBgn0032482	Phosphoethanolamine cytidylyltransferase	Pect
533	CG12942	FBgn0033569	-	CG12942
534	CG15117	FBgn0034417	-	CG15117
535	CG11110	FBgn0034535	-	CG11110
536	CG12951	FBgn0037677	-	CG12951
537	CG34227	FBgn0085256	-	CG34227
538	CG4729	FBgn0036623	-	CG4729
539	CG6185	FBgn0036150	Ionotropic receptor 68a	Ir68a
540	CG18094	FBgn0032791	-	CG18094
541	CG13737	FBgn0036382	-	CG13737
542	CG4691	FBgn0028870	-	CG4691
543	CG11600	FBgn0038068	-	CG11600
544	CG4694	FBgn0001185	hermaphrodite	her
545	CG33169	FBgn0053169	-	CG33169
546	CG11518	FBgn0043900	pygopus	pygo
547	CG5353	FBgn0027081	Threonyl-tRNA synthetase	ThrRS
548	CG33533	FBgn0053533	lectin-37Db	lectin-37Db
549	CG5155	FBgn0031905	gudu	gudu
550	CG42542	FBgn0260659	-	CG42542
551	CG3620	FBgn0262738	no receptor potential A	norpA
552	CG14834	FBgn0035768	-	CG14834
553	CG9456	FBgn0028988	Serpin 42Dd	Spn42Dd
554	CG5847	FBgn0036985	zye	zye
555	CG5932	FBgn0036996	magro	mag
556	CG15818	FBgn0031910	-	CG15818
557	CG9804	FBgn0037251	-	CG9804
558	CG7834	FBgn0039697	-	CG7834
559	CG6070	FBgn0039487	genderblind	gb
560	CG7960	FBgn0013755	Brother	Bro
561	CG5281	FBgn0037902	-	CG5281
562	CG9850	FBgn0034903	sol narae	sona
563	CG4991	FBgn0030817	-	CG4991
564	CG10469	FBgn0035678	-	CG10469
565	CG10996	FBgn0030525	-	CG10996
566	CG4140	FBgn0261881	lethal (2) 35Be	l(2)35Be
567	CG7000	FBgn0260004	Sensory neuron membrane protein 1	Snmp1
568	CG15897	FBgn0029857	wuho	wuho
569	CG5288	FBgn0263199	Galactokinase	Galk
570	CG4696	FBgn0002789	Muscle protein 20	Mp20
571	CG3172	FBgn0038206	twinfilin	twf
572	CG7106	FBgn0040099	lectin-28C	lectin-28C
573	CG9023	FBgn0015872	Drip	Drip
574	CG3504	FBgn0001263	inactivation no afterpotential D	inaD
575	CG6565	FBgn0032513	-	CG6565
576	CG5935	FBgn0026533	Dek	Dek
577	CG9134	FBgn0035199	triforce	tfc
578	CG4598	FBgn0032160	-	CG4598
579	CG13247	FBgn0036979	-	CG13247
580	CG7018	FBgn0005658	Ets at 65A	Ets65A
581	CG7383	FBgn0000560	eagle	eg
582	CG15219	FBgn0040519	-	CG15219
583	CG12586	FBgn0037260	Mucin related 82C	Mur82C
584	CG13969	FBgn0045064	brain washing	bwa
585	CG3032	FBgn0029928	-	CG3032
586	CG13773	FBgn0042092	-	CG13773
587	CG15172	FBgn0032740	-	CG15172
588	CG17633	FBgn0032144	-	CG17633
589	CG42701	FBgn0261612	Cyclic nucleotide-gated ion channel subunit A	CngA
590	CG5911	FBgn0038874	ETHR	ETHR
591	CG6495	FBgn0027550	-	CG6495
592	CG18540	FBgn0034326	-	CG18540
593	CG34058	FBgn0065109	pickpocket 11	ppk11
594	CG30338	FBgn0050338	-	CG30338
595	CG2065	FBgn0033204	-	CG2065
596	CG2070	FBgn0033203	-	CG2070
597	CG30495	FBgn0050495	-	CG30495
598	CG13047	FBgn0036594	-	CG13047
599	CG12330	FBgn0035686	Cuticular protein 65Az	Cpr65Az
600	CG8248	FBgn0033347	-	CG8248
601	CG13862	FBgn0038942	-	CG13862
602	CG13744	FBgn0033363	-	CG13744
603	CG14190	FBgn0030979	-	CG14190
604	CG11399	FBgn0037021	-	CG11399
605	CG10222	FBgn0036356	-	CG10222
606	CG42864	FBgn0262111	forked	f
607	CG6323	FBgn0039465	Tetraspanin 97E	Tsp97E
608	CG31004	FBgn0051004	mesh	mesh
609	CG11345	FBgn0035546	-	CG11345
610	CG3394	FBgn0034999	-	CG3394
611	CG9097	FBgn0004870	bric a brac 1	bab1
612	CG8657	FBgn0020930	Diacyl glycerol kinase epsilon	Dgkepsilon
613	CG1252	FBgn0004782	Ccp84Ab	Ccp84Ab
614	CG6321	FBgn0036117	-	CG6321
615	CG13640	FBgn0039237	-	CG13640
616	CG3781	FBgn0029853	-	CG3781
617	CG8031	FBgn0038110	-	CG8031
618	CG13585	FBgn0035020	-	CG13585
619	CG2977	FBgn0027106	Innexin 7	Inx7
620	CG8695	FBgn0002571	Maltase A3	Mal-A3
621	CG12701	FBgn0259789	zelda	zld
622	CG32732	FBgn0052732	-	CG32732
623	CG42573	FBgn0260793	2mit	2mit
624	CG15293	FBgn0028526	-	CG15293
625	CG32557	FBgn0052557	-	CG32557
626	CG6542	FBgn0027506	Egg-derived tyrosine phosphatase	EDTP
627	CG5044	FBgn0038326	-	CG5044
628	CG17141	FBgn0039020	-	CG17141
629	CG9921	FBgn0030743	-	CG9921
630	CG33126	FBgn0053126	Neural Lazarillo	NLaz
631	CG11581	FBgn0030540	-	CG11581
632	CG9184	FBgn0035208	-	CG9184
633	CG7906	FBgn0036417	-	CG7906
634	CG9169	FBgn0035217	alpha1,3-fucosyltransferase D	FucTD
635	CG8693	FBgn0033294	Maltase A4	Mal-A4
636	CG6717	FBgn0083141	Serpin 28B	Spn28B
637	CG18538	FBgn0034324	-	CG18538
638	CG17888	FBgn0016694	PAR-domain protein 1	Pdp1
639	CG3234	FBgn0014396	timeless	tim
640	CG18814	FBgn0042137	-	CG18814
641	CG3424	FBgn0036007	pathetic	path
642	CG8823	FBgn0023495	Lip3	Lip3
643	CG13705	FBgn0035582	-	CG13705
644	CG2727	FBgn0010435	epithelial membrane protein	emp
645	CG8819	FBgn0033749	achintya	achi
646	CG5888	FBgn0028523	-	CG5888
647	CG5827	FBgn0261608	Ribosomal protein L37A	RpL37A
648	CG8187	FBgn0034027	-	CG8187
649	CG10219	FBgn0039112	Succinate dehydrogenase, subunit D	SdhD
650	CG6329	FBgn0033872	-	CG6329
651	CG18012	FBgn0038552	ALG1, chitobiosyldiphosphodolichol beta-mannosyltransferase	Alg1
652	CG9236	FBgn0034558	Calcium and integrin binding family member 2	Cib2
653	CG6666	FBgn0037873	Succinate dehydrogenase, subunit C	SdhC
654	CG13674	FBgn0035858	-	CG13674
655	CG7299	FBgn0032282	-	CG7299
656	CG42327	FBgn0259227	-	CG42327
657	CG7785	FBgn0038564	-	CG7785
658	CG11009	FBgn0036318	WW domain binding protein 2	Wbp2
659	CG8972	FBgn0033672	rhomboid-7	rho-7
660	CG4406	FBgn0023545	Phosphatidylinositol glycan anchor biosynthesis class K	PIG-K
661	CG12995	FBgn0030826	-	CG12995
662	CG30359	FBgn0050359	Maltase A5	Mal-A5
663	CG10566	FBgn0037050	Islet cell autoantigen 69 kDa	ICA69
664	CG3093	FBgn0000482	deep orange	dor
665	CG9929	FBgn0038188	Arginine methyltransferase 9	Art9
666	CG4552	FBgn0031304	-	CG4552
667	CG2061	FBgn0027498	-	CG2061
668	CG7461	FBgn0034432	-	CG7461
669	CG11892	FBgn0039313	-	CG11892
670	CG7600	FBgn0064766	-	CG7600
671	CG7673	FBgn0000551	Ecdysone-dependent gene 78E	Edg78E
672	CG10778	FBgn0029980	-	CG10778
673	CG1837	FBgn0030329	pretaporter	prtp
674	CG12237	FBgn0031048	-	CG12237
675	CG9115	FBgn0025742	myotubularin	mtm
676	CG5959	FBgn0039387	multicopper oxidase 3	MCO3
677	CG10772	FBgn0004509	Furin 1	Fur1
678	CG7052	FBgn0041182	Thioester-containing protein 2	Tep2
679	CG5285	FBgn0038490	-	CG5285
680	CG12352	FBgn0024188	separation anxiety	san
681	CG42341	FBgn0259243	Protein kinase, cAMP-dependent, regulatory subunit type 1	Pka-R1
682	CG6533	FBgn0000356	Chorion protein 16	Cp16
683	CG8690	FBgn0033297	Maltase A8	Mal-A8
684	CG13041	FBgn0036605	-	CG13041
685	CG7641	FBgn0013303	Neurocalcin	Nca
686	CG12558	FBgn0039599	intrepid	intr
687	CG34401	FBgn0085430	-	CG34401
688	CG15151	FBgn0243486	reduced ocelli	rdo
689	CG16724	FBgn0003741	transformer	tra
690	CG32904	FBgn0028991	sequoia	seq
691	CG12505	FBgn0033926	Activity-regulated cytoskeleton associated protein 1	Arc1
692	CG33178	FBgn0053178	-	CG33178
693	CG15382	FBgn0031393	-	CG15382
694	CG14005	FBgn0031739	-	CG14005
695	CG9755	FBgn0003165	pumilio	pum
696	CG9000	FBgn0034176	prenyl protease type I	ste24a
697	CG7441	FBgn0036763	Tryptophanyl-tRNA synthetase, mitochondrial	TrpRS-m
698	CG1139	FBgn0035300	-	CG1139
699	CG12943	FBgn0033572	polyphemus	polyph
700	CG32081	FBgn0052081	-	CG32081
701	CG43693	FBgn0263776	-	CG43693
702	CG7888	FBgn0036116	-	CG7888
703	CG8785	FBgn0033760	-	CG8785
704	CG33177	FBgn0053177	-	CG33177
705	CG33544	FBgn0053544	Vitamin-K epoxide reductase	Vkor
706	CG6586	FBgn0028980	tantalus	tant
707	CG10724	FBgn0260049	flare	flr
708	CG11836	FBgn0039272	-	CG11836
709	CG31176	FBgn0051176	-	CG31176
710	CG6531	FBgn0030941	wengen	wgn
711	CG17180	FBgn0035140	-	CG17180
712	CG10352	FBgn0030348	-	CG10352
713	CG7899	FBgn0000032	Acid phosphatase 1	Acph-1
714	CG13384	FBgn0032036	-	CG13384
715	CG4710	FBgn0016926	Pinocchio	Pino
716	CG18578	FBgn0040259	UDP-glycosyltransferase 86Da	Ugt86Da
717	CG6644	FBgn0026315	UDP-glycosyltransferase 35a	Ugt35a
718	CG12321	FBgn0038577	-	CG12321
719	CG16700	FBgn0030816	-	CG16700
720	CG6534	FBgn0002941	slouch	slou
721	CG18292	FBgn0030269	CDK2-associated protein 1	CDK2AP1
722	CG13363	FBgn0025639	Histone methyltransferase 4-20	Hmt4-20
723	CG9254	FBgn0028513	-	CG9254
724	CG31345	FBgn0051345	-	CG31345
725	CG5905	FBgn0029843	Neprilysin 1	Nep1
726	CG14617	FBgn0031191	Centriolar coiled coil protein 110kDa	Cp110
727	CG10406	FBgn0038426	mitochondrial ribosomal protein S33	mRpS33
728	CG12205	FBgn0000227	Blastoderm-specific gene 25A	Bsg25A
729	CG13029	FBgn0036670	-	CG13029
730	CG13270	FBgn0040262	UDP-glycosyltransferase 36Ba	Ugt36Ba
731	CG13545	FBgn0034828	-	CG13545
732	CG14631	FBgn0029552	-	CG14631
733	CG14689	FBgn0037826	-	CG14689
734	CG15012	FBgn0035528	-	CG15012
735	CG15361	FBgn0040717	Neuropeptide-like precursor 4	Nplp4
736	CG17298	FBgn0038879	-	CG17298
737	CG30419	FBgn0050419	-	CG30419
738	CG32112	FBgn0052112	-	CG32112
739	CG3739	FBgn0038702	-	CG3739
740	CG42750	FBgn0261804	-	CG42750
741	CG6536	FBgn0034219	methuselah-like 4	mthl4
742	CG7328	FBgn0036942	-	CG7328
743	CG12230	FBgn0000257	carnation	car
744	CG6864	FBgn0020399	Mst89B	Mst89B
745	CG9768	FBgn0261434	huckebein	hkb
746	CG2034	FBgn0015359	-	CG2034
747	CG1168	FBgn0041707	7B2	7B2
748	CG9240	FBgn0030669	-	CG9240
749	CG10217	FBgn0039113	-	CG10217
750	CG8170	FBgn0033365	-	CG8170
751	CG3557	FBgn0031423	-	CG3557
752	CG15094	FBgn0034392	Major Facilitator Superfamily Transporter 15	MFS15
753	CG3279	FBgn0260862	Vesicle transport through interaction with t-SNAREs 1a	Vti1a
754	CG42389	FBgn0259735	-	CG42389
755	CG34398	FBgn0085427	-	CG34398
756	CG7313	FBgn0036783	Chemosensory protein A 75a	CheA75a
757	CG1989	FBgn0026749	Yippee	Yippee
758	CG9975	FBgn0034435	wurstfest	fest
759	CG31794	FBgn0041789	Paxillin	Pax
760	CG6295	FBgn0039471	-	CG6295
761	CG12171	FBgn0037354	-	CG12171
762	CG9245	FBgn0030670	Phosphatidylinositol synthase	Pis
763	CG8298	FBgn0033673	-	CG8298
764	CG12428	FBgn0039543	-	CG12428
765	CG2003	FBgn0039886	-	CG2003
766	CG30265	FBgn0050265	-	CG30265
767	CG30272	FBgn0050272	Major Facilitator Superfamily Transporter 1	MFS1
768	CG3036	FBgn0031645	-	CG3036
769	CG4726	FBgn0031307	Major Facilitator Superfamily Transporter 3	MFS3
770	CG6978	FBgn0029727	-	CG6978
771	CG7881	FBgn0033048	-	CG7881
772	CG8791	FBgn0033234	Major Facilitator Superfamily Transporter 12	MFS12
773	CG9826	FBgn0034784	-	CG9826
774	CG11840	FBgn0031260	Signal peptide peptidase	Spp
775	CG15056	FBgn0030918	-	CG15056
776	CG13315	FBgn0040827	-	CG13315
777	CG13527	FBgn0034776	-	CG13527
778	CG5472	FBgn0262728	Peptidyl-alpha-hydroxyglycine-alpha-amidating lyase 2	Pal2
779	CG9825	FBgn0034783	-	CG9825
780	CG9313	FBgn0034566	-	CG9313
781	CG4901	FBgn0032194	-	CG4901
782	CG2682	FBgn0033015	d4	d4
783	CG14212	FBgn0031045	-	CG14212
784	CG6620	FBgn0024227	aurora B	aurB
785	CG17200	FBgn0040253	UDP-glycosyltransferase 86Dg	Ugt86Dg
786	CG2044	FBgn0002535	Larval cuticle protein 4	Lcp4
787	CG3649	FBgn0034785	-	CG3649
788	CG3056	FBgn0024987	sister-of-Sex-lethal	ssx
789	CG4288	FBgn0038799	Major Facilitator Superfamily Transporter 9	MFS9
790	CG31708	FBgn0051708	Dpr-interacting protein zeta	DIP-zeta
791	CG9526	FBgn0031815	farjavit	frj
792	CG4330	FBgn0030452	Major Facilitator Superfamily Transporter 10	MFS10
793	CG8617	FBgn0033925	-	CG8617
794	CG9864	FBgn0034490	-	CG9864
795	CG8098	FBgn0024315	Picot	Picot
796	CG12576	FBgn0031190	-	CG12576
797	CG15438	FBgn0025684	Major Facilitator Superfamily Transporter 18	MFS18
798	CG10207	FBgn0016684	Na[+]-dependent inorganic phosphate cotransporter	NaPi-T
799	CG12298	FBgn0003545	subito	sub
800	CG4920	FBgn0000533	easter	ea
801	CG33116	FBgn0053116	-	CG33116
802	CG8996	FBgn0010516	walrus	wal
803	CG1544	FBgn0039827	-	CG1544
804	CG4293	FBgn0024983	-	CG4293
805	CG6513	FBgn0061515	endosulfine	endos
806	CG33113	FBgn0053113	Reticulon-like1	Rtnl1
807	CG15095	FBgn0010651	Major Facilitator Superfamily Transporter 14	MFS14
808	CG6483	FBgn0035665	Jonah 65Aiii	Jon65Aiii
809	CG15096	FBgn0034394	-	CG15096
810	CG10092	FBgn0037526	Arginyl-tRNA synthetase, mitochondrial	ArgRS-m
811	CG6240	FBgn0038714	Cuticular protein 92A	Cpr92A
812	CG10579	FBgn0005640	Ecdysone-induced protein 63E	Eip63E
813	CG5191	FBgn0038803	-	CG5191
814	CG3663	FBgn0035044	-	CG3663
815	CG32626	FBgn0052626	AMP deaminase	AMPdeam
816	CG33980	FBgn0263512	Visual system homeobox 2	Vsx2
817	CG9875	FBgn0034850	-	CG9875
818	CG3759	FBgn0032116	Multicopper oxidase-1	Mco1
819	CG14967	FBgn0035420	-	CG14967
820	CG42276	FBgn0259171	Phosphodiesterase 9	Pde9
821	CG18372	FBgn0041581	Attacin-B	AttB
822	CG13728	FBgn0036716	-	CG13728
823	CG1360	FBgn0033195	-	CG1360
824	CG15820	FBgn0035312	-	CG15820
825	CG13957	FBgn0030739	Strumpellin and WASH-interacting protein	SWIP
826	CG14935	FBgn0032382	Maltase B2	Mal-B2
827	CG31762	FBgn0000114	bruno 1	bru1
828	CG13567	FBgn0034963	CCR4-NOT transcription complex subunit 11	Not11
829	CG12006	FBgn0035464	Phosphatidylinositol glycan anchor biosynthesis class B	PIG-B
830	CG13117	FBgn0032140	-	CG13117
831	CG8740	FBgn0027585	-	CG8740
832	CG1999	FBgn0029947	-	CG1999
833	CG11495	FBgn0024194	rasp	rasp
834	CG7963	FBgn0037584	-	CG7963
835	CG34354	FBgn0085383	-	CG34354
836	CG3757	FBgn0004034	yellow	y
837	CG2060	FBgn0014469	Cytochrome P450-4e2	Cyp4e2
838	CG10755	FBgn0015036	Cytochrome P450-4ae1	Cyp4ae1
839	CG1488	FBgn0030367	Cyp311a1	Cyp311a1
840	CG16761	FBgn0035344	Cyp4d20	Cyp4d20
841	CG2062	FBgn0015034	Cytochrome P450-4e1	Cyp4e1
842	CG2110	FBgn0033292	Cyp4ad1	Cyp4ad1
843	CG3466	FBgn0011576	Cytochrome P450-4d2	Cyp4d2
844	CG3540	FBgn0023541	Cyp4d14	Cyp4d14
845	CG3656	FBgn0005670	Cytochrome P450-4d1	Cyp4d1
846	CG4105	FBgn0015035	Cytochrome P450-4e3	Cyp4e3
847	CG4321	FBgn0015033	Cytochrome P450-4d8	Cyp4d8
848	CG6730	FBgn0031925	Cyp4d21	Cyp4d21
849	CG5611	FBgn0039531	-	CG5611
850	CG4713	FBgn0261983	lethal (2) giant discs 1	l(2)gd1
851	CG6754	FBgn0261530	nbs	nbs
852	CG8540	FBgn0035790	Cyp316a1	Cyp316a1
853	CG17370	FBgn0039381	Signal peptide peptidase-like	SppL
854	CG17221	FBgn0031500	-	CG17221
855	CG2909	FBgn0030189	-	CG2909
856	CG6016	FBgn0033844	bb in a boxcar	bbc
857	CG40045	FBgn0058045	-	CG40045
858	CG2101	FBgn0035374	mitochondrial ribosomal protein S35	mRpS35
859	CG18444	FBgn0003863	alphaTrypsin	alphaTry
860	CG17110	FBgn0039050	-	CG17110
861	CG3645	FBgn0031238	-	CG3645
862	CG8661	FBgn0030837	-	CG8661
863	CG3264	FBgn0034712	-	CG3264
864	CG15161	FBgn0032692	-	CG15161
865	CG5480	FBgn0243586	Tubby	Tb
866	CG8483	FBgn0038126	-	CG8483
867	CG3972	FBgn0010019	Cytochrome P450-4g1	Cyp4g1
868	CG9681	FBgn0043578	Peptidoglycan recognition protein SB1	PGRP-SB1
869	CG8694	FBgn0002569	Maltase A2	Mal-A2
870	CG9081	FBgn0030615	Cyp4s3	Cyp4s3
871	CG17836	FBgn0261113	Xrp1	Xrp1
872	CG31991	FBgn0004797	midway	mdy
873	CG13564	FBgn0034973	-	CG13564
874	CG8137	FBgn0028987	Serpin 28F	Spn28F
875	CG7149	FBgn0031948	-	CG7149
876	CG14870	FBgn0038342	B9d1	B9d1
877	CG1438	FBgn0015032	Cytochrome P450-4c3	Cyp4c3
878	CG9597	FBgn0038371	PSEA-binding protein 45kD	Pbp45
879	CG4857	FBgn0026083	twenty-four	tyf
880	CG5510	FBgn0039160	-	CG5510
881	CG9360	FBgn0030332	-	CG9360
882	CG10168	FBgn0039087	-	CG10168
883	CG15902	FBgn0040250	UDP-glycosyltransferase 86Dj	Ugt86Dj
884	CG16732	FBgn0039086	-	CG16732
885	CG4739	FBgn0040257	UDP-glycosyltransferase 86Dc	Ugt86Dc
886	CG6649	FBgn0026314	UDP-glycosyltransferase 35b	Ugt35b
887	CG6653	FBgn0040255	UDP-glycosyltransferase 86De	Ugt86De
888	CG10255	FBgn0033984	Lap1	Lap1
889	CG8494	FBgn0033916	Ubiquitin specific protease 20/33	Usp20-33
890	CG9887	FBgn0031424	Vesicular glutamate transporter	VGlut
891	CG5137	FBgn0036778	Cyp312a1	Cyp312a1
892	CG11669	FBgn0033296	Maltase A7	Mal-A7
893	CG13221	FBgn0041174	von Hippel-Lindau	Vhl
894	CG2358	FBgn0262801	twisted bristles roughened eye	twr
895	CG8774	FBgn0038136	-	CG8774
896	CG1986	FBgn0030162	-	CG1986
897	CG10163	FBgn0035697	-	CG10163
898	CG15771	FBgn0029801	-	CG15771
899	CG13285	FBgn0035611	-	CG13285
900	CG33304	FBgn0041723	rhomboid-5	rho-5
901	CG42330	FBgn0263219	Down syndrome cell adhesion molecule 4	Dscam4
902	CG18734	FBgn0004598	Furin 2	Fur2
903	CG9021	FBgn0031747	-	CG9021
904	CG31198	FBgn0051198	-	CG31198
905	CG18426	FBgn0021895	yantar	ytr
906	CG3868	FBgn0036422	-	CG3868
907	CG2124	FBgn0030217	-	CG2124
908	CG5225	FBgn0038468	-	CG5225
909	CG4653	FBgn0030776	-	CG4653
910	CG2028	FBgn0015024	Casein kinase Ialpha	CkIalpha
911	CG3270	FBgn0033093	-	CG3270
912	CG13590	FBgn0035012	-	CG13590
913	CG33152	FBgn0008636	homeobrain	hbn
914	CG8736	FBgn0033308	-	CG8736
915	CG7536	FBgn0030890	-	CG7536
916	CG5144	FBgn0035957	-	CG5144
917	CG1922	FBgn0028996	onecut	onecut
918	CG15740	FBgn0030340	-	CG15740
919	CG17598	FBgn0031194	-	CG17598
920	CG2759	FBgn0003996	white	w
921	CG4338	FBgn0038313	-	CG4338
922	CG3292	FBgn0034710	-	CG3292
923	CG2647	FBgn0003068	period	per
924	CG4550	FBgn0002940	neither inactivation nor afterpotential E	ninaE
925	CG6737	FBgn0032294	Vacuolar H[+] ATPase 16kD subunit 5	Vha16-5
926	CG5539	FBgn0034907	-	CG5539
927	CG13067	FBgn0036589	-	CG13067
928	CG17010	FBgn0032424	-	CG17010
929	CG1809	FBgn0033423	-	CG1809
930	CG6331	FBgn0019952	Organic cation transporter	Orct
931	CG14855	FBgn0038260	-	CG14855
932	CG14260	FBgn0039504	-	CG14260
933	CG2213	FBgn0035210	mitotic spindle density 5	msd5
934	CG10364	FBgn0027949	msb1l	msb1l
935	CG12113	FBgn0026679	Integrator 4	IntS4
936	CG33344	FBgn0039396	Crustacean cardioactive peptide receptor	CCAP-R
937	CG10949	FBgn0032858	-	CG10949
938	CG3881	FBgn0032135	Glucuronyltransferase S	GlcAT-S
939	CG15564	FBgn0039833	-	CG15564
940	CG11299	FBgn0034897	Sestrin	Sesn
941	CG6738	FBgn0039053	-	CG6738
942	CG17453	FBgn0033982	Cyp317a1	Cyp317a1
943	CG6421	FBgn0025827	-	CG6421
944	CG9743	FBgn0039756	-	CG9743
945	CG13610	FBgn0086365	Organic cation transporter 2	Orct2
946	CG14856	FBgn0038261	-	CG14856
947	CG14857	FBgn0038262	-	CG14857
948	CG17752	FBgn0038718	-	CG17752
949	CG4630	FBgn0033809	-	CG4630
950	CG5592	FBgn0035645	-	CG5592
951	CG6356	FBgn0039178	-	CG6356
952	CG7342	FBgn0038716	-	CG7342
953	CG7458	FBgn0037144	-	CG7458
954	CG8654	FBgn0034479	-	CG8654
955	CG9317	FBgn0032879	Carcinine transporter	CarT
956	CG10248	FBgn0013772	Cytochrome P450-6a8	Cyp6a8
957	CG17233	FBgn0036958	-	CG17233
958	CG6585	FBgn0030949	Cyp308a1	Cyp308a1
959	CG34109	FBgn0083945	-	CG34109
960	CG3132	FBgn0260746	Ectoderm-expressed 3	Ect3
961	CG7889	FBgn0031003	-	CG7889
962	CG18559	FBgn0041337	Cyp309a2	Cyp309a2
963	CG10145	FBgn0020269	M-spondin	mspo
964	CG5613	FBgn0030839	-	CG5613
965	CG7348	FBgn0036940	obstructor-J	obst-J
966	CG8366	FBgn0034054	-	CG8366
967	CG8058	FBgn0033382	alpha/beta hydrolase 1	Hydr1
968	CG17109	FBgn0039051	-	CG17109
969	CG15912	FBgn0029712	-	CG15912
970	CG2901	FBgn0029679	-	CG2901
971	CG8687	FBgn0033302	Cyp6a14	Cyp6a14
972	CG8457	FBgn0033697	Cyp6t3	Cyp6t3
973	CG11628	FBgn0086779	steppke	step
974	CG8630	FBgn0038130	-	CG8630
975	CG6231	FBgn0038720	-	CG6231
976	CG5603	FBgn0032210	Cylindromatosis	CYLD
977	CG1895	FBgn0030339	Cyp28c1	Cyp28c1
978	CG10638	FBgn0036290	-	CG10638
979	CG14885	FBgn0038435	Guanylyl cyclase at 89Da	Gyc89Da
980	CG30052	FBgn0050052	Odorant-binding protein 49a	Obp49a
981	CG9411	FBgn0030569	-	CG9411
982	CG3567	FBgn0033121	Cyp6u1	Cyp6u1
983	CG10241	FBgn0015714	Cytochrome P450-6a17	Cyp6a17
984	CG7923	FBgn0029172	Fad2	Fad2
985	CG8859	FBgn0033696	Cyp6g2	Cyp6g2
986	CG2397	FBgn0033304	Cyp6a13	Cyp6a13
987	CG13636	FBgn0039232	sosie	sosie
988	CG1090	FBgn0037238	-	CG1090
989	CG10247	FBgn0033981	Cyp6a21	Cyp6a21
990	CG18449	FBgn0033285	-	CG18449
991	CG12799	FBgn0017456	Ubiquitin conjugating enzyme 84D	Ubc84D
992	CG44098	FBgn0264907	-	CG44098
993	CG6081	FBgn0031688	Cyp28d2	Cyp28d2
994	CG11447	FBgn0038737	-	CG11447
995	CG10592	FBgn0035619	-	CG10592
996	CG12800	FBgn0039006	Cyp6d4	Cyp6d4
997	CG15084	FBgn0034402	-	CG15084
998	CG33545	FBgn0259986	nab	nab
999	CG4373	FBgn0034756	Cyp6d2	Cyp6d2
1000	CG9747	FBgn0039754	-	CG9747
1001	CG9438	FBgn0000473	Cytochrome P450-6a2	Cyp6a2
1002	CG17927	FBgn0264695	Myosin heavy chain	Mhc
1003	CG8864	FBgn0028940	Cyp28a5	Cyp28a5
1004	CG3556	FBgn0029708	-	CG3556
1005	CG8345	FBgn0033065	Cyp6w1	Cyp6w1
1006	CG1644	FBgn0031182	Cyp6t1	Cyp6t1
1007	CG6781	FBgn0086348	sepia	se
1008	CG7442	FBgn0037140	SLC22A family member	SLC22A
1009	CG9964	FBgn0031432	Cyp309a1	Cyp309a1
1010	CG8925	FBgn0038404	-	CG8925
1011	CG6357	FBgn0033875	-	CG6357
1012	CG10242	FBgn0033978	Cyp6a23	Cyp6a23
1013	CG8453	FBgn0025454	Cyp6g1	Cyp6g1
1014	CG5815	FBgn0027574	-	CG5815
1015	CG9074	FBgn0011668	Male-specific RNA 57Da	Mst57Da
1016	CG1829	FBgn0031126	Cyp6v1	Cyp6v1
1017	CG10116	FBgn0036367	-	CG10116
1018	CG31751	FBgn0086909	-	CG31751
1019	CG33542	FBgn0053542	unpaired 3	upd3
1020	CG3669	FBgn0039838	-	CG3669
1021	CG5032	FBgn0026309	adrift	aft
1022	CG33183	FBgn0000448	Hormone receptor 3	Hr3
1023	CG10833	FBgn0031689	Cyp28d1	Cyp28d1
1024	CG5887	FBgn0086687	Desaturase 1	Desat1
1025	CG15484	FBgn0032452	-	CG15484
1026	CG34414	FBgn0085443	sprint	spri
1027	CG34341	FBgn0085370	Phosphodiesterase 11	Pde11
1028	CG6697	FBgn0027526	Ubiquitin-like domain-containing C-terminal domain phosphatase 1	Ublcp1
1029	CG1851	FBgn0026602	Ady43A	Ady43A
1030	CG15792	FBgn0265434	zipper	zip
1031	CG10243	FBgn0033979	Cyp6a19	Cyp6a19
1032	CG14840	FBgn0038217	-	CG14840
1033	CG14137	FBgn0036178	-	CG14137
1034	CG6126	FBgn0038407	-	CG6126
1035	CG5925	FBgn0043043	Desaturase 2	Desat2
1036	CG16727	FBgn0038719	-	CG16727
1037	CG6465	FBgn0037818	-	CG6465
1038	CG13977	FBgn0039519	Cyp6a18	Cyp6a18
1039	CG9542	FBgn0031821	Kynurenine formamidase	KFase
1040	CG42799	FBgn0261934	dikar	dikar
1041	CG3050	FBgn0038194	Cyp6d5	Cyp6d5
1042	CG10240	FBgn0013773	Cyp6a22	Cyp6a22
1043	CG18186	FBgn0034255	Oxpecker	Oxp
1044	CG15914	FBgn0030700	-	CG15914
1045	CG5729	FBgn0027836	Dgp-1	Dgp-1
1046	CG13927	FBgn0035245	gamma-glutamyl carboxylase	GC
1047	CG17273	FBgn0027493	Adenylosuccinate Synthetase	AdSS
1048	CG4944	FBgn0026084	ciboulot	cib
1049	CG9460	FBgn0033115	Serpin 42De	Spn42De
1050	CG16779	FBgn0037698	-	CG16779
1051	CG7290	FBgn0036949	-	CG7290
1052	CG4086	FBgn0004465	Suppressor of ref(2)P sterility	Su(P)
1053	CG8998	FBgn0044020	Regulator of cullins 2	Roc2
1054	CG31481	FBgn0051481	proboscipedia	pb
1055	CG5304	FBgn0010497	Dietary and metabolic glutamate transporter	dmGlut
1056	CG11162	FBgn0030509	-	CG11162
1057	CG31954	FBgn0051954	-	CG31954
1058	CG17163	FBgn0039942	-	CG17163
1059	CG5150	FBgn0035620	-	CG5150
1060	CG1998	FBgn0030485	-	CG1998
1061	CG18348	FBgn0036110	Cuticular protein 67Fb	Cpr67Fb
1062	CG8188	FBgn0030863	-	CG8188
1063	CG13070	FBgn0036586	-	CG13070
1064	CG3532	FBgn0037979	GRIP and coiled-coil domain containing 185 kDa	GCC185
1065	CG6137	FBgn0000146	aubergine	aub
1066	CG15013	FBgn0066365	dusky-like	dyl
1067	CG15020	FBgn0035543	-	CG15020
1068	CG9355	FBgn0004511	dusky	dy
1069	CG9369	FBgn0002577	miniature	m
1070	CG3077	FBgn0031457	-	CG3077
1071	CG31235	FBgn0051235	-	CG31235
1072	CG3671	FBgn0011672	Malvolio	Mvl
1073	CG7995	FBgn0035266	Glycerol kinase 2	Gk2
1074	CG33969	FBgn0053969	-	CG33969
1075	CG4485	FBgn0015038	Cytochrome P450-9b1	Cyp9b1
1076	CG17577	FBgn0033775	Cyp9h1	Cyp9h1
1077	CG3458	FBgn0026015	Topoisomerase 3beta	Top3beta
1078	CG11063	FBgn0030530	Ajuba LIM protein	jub
1079	CG31357	FBgn0051357	-	CG31357
1080	CG7080	FBgn0038941	-	CG7080
1081	CG3678	FBgn0038461	-	CG3678
1082	CG8515	FBgn0033731	Cuticular protein 49Ah	Cpr49Ah
1083	CG6794	FBgn0011274	Dorsal-related immunity factor	Dif
1084	CG6696	FBgn0030947	-	CG6696
1085	CG16926	FBgn0040732	-	CG16926
1086	CG14247	FBgn0039454	-	CG14247
1087	CG9593	FBgn0038365	-	CG9593
1088	CG9022	FBgn0014868	Oligosaccharyltransferase 48kD subunit	Ost48
1089	CG3706	FBgn0040342	-	CG3706
1090	CG8870	FBgn0038144	-	CG8870
1091	CG1850	FBgn0033154	-	CG1850
1092	CG2867	FBgn0004901	Phosphoribosylamidotransferase	Prat
1093	CG4486	FBgn0015039	Cytochrome P450-9b2	Cyp9b2
1094	CG4546	FBgn0038373	-	CG4546
1095	CG14351	FBgn0261509	hattifattener	haf
1096	CG18445	FBgn0033476	oysgedart	oys
1097	CG3268	FBgn0028579	phtf	phtf
1098	CG7508	FBgn0010433	atonal	ato
1099	CG8696	FBgn0002570	Maltase A1	Mal-A1
1100	CG8746	FBgn0033330	-	CG8746
1101	CG8292	FBgn0032004	-	CG8292
1102	CG8372	FBgn0032000	-	CG8372
1103	CG9036	FBgn0034499	Cuticular protein 56F	Cpr56F
1104	CG14312	FBgn0038596	-	CG14312
1105	CG17896	FBgn0023537	-	CG17896
1106	CG43073	FBgn0262483	RIM-binding protein	Rbp
1107	CG42390	FBgn0259736	-	CG42390
1108	CG9298	FBgn0260861	TRAPP subunit 23	Trs23
1109	CG3874	FBgn0042641	fringe connection	frc
1110	CG11140	FBgn0010548	Aldehyde dehydrogenase type III	Aldh-III
1111	CG11741	FBgn0040531	-	CG11741
1112	CG12057	FBgn0030098	-	CG12057
1113	CG14021	FBgn0031702	fuseless	fusl
1114	CG10146	FBgn0012042	Attacin-A	AttA
1115	CG31300	FBgn0051300	-	CG31300
1116	CG14297	FBgn0038655	-	CG14297
1117	CG18624	FBgn0029971	NADH dehydrogenase (ubiquinone) MNLL subunit	ND-MNLL
1118	CG10483	FBgn0035649	-	CG10483
1119	CG5092	FBgn0021796	Target of rapamycin	Tor
1120	CG1690	FBgn0033442	-	CG1690
1121	CG11309	FBgn0037070	-	CG11309
1122	CG9453	FBgn0265137	Serpin 42Da	Spn42Da
1123	CG32447	FBgn0052447	-	CG32447
1124	CG14722	FBgn0037943	-	CG14722
1125	CG3982	FBgn0035988	-	CG3982
1126	CG6004	FBgn0036203	Mucin 68D	Muc68D
1127	CG7326	FBgn0030970	-	CG7326
1128	CG11141	FBgn0033177	-	CG11141
1129	CG18301	FBgn0032265	-	CG18301
1130	CG13049	FBgn0036592	-	CG13049
1131	CG5118	FBgn0031317	Charon	Charon
1132	CG12643	FBgn0040942	-	CG12643
1133	CG5460	FBgn0001169	Hairless	H
1134	CG1138	FBgn0037456	-	CG1138
1135	CG4015	FBgn0000644	Follicle cell protein 3C	Fcp3C
1136	CG7851	FBgn0032013	Sarcoglycan alpha	Scgalpha
1137	CG13840	FBgn0039028	-	CG13840
1138	CG2543	FBgn0030407	Folylpolyglutamate synthase	Fpgs
1139	CG31247	FBgn0261649	tincar	tinc
1140	CG7484	FBgn0036745	-	CG7484
1141	CG11502	FBgn0003651	seven up	svp
1142	CG3760	FBgn0022343	-	CG3760
1143	CG4892	FBgn0028884	-	CG4892
1144	CG8417	FBgn0037744	-	CG8417
1145	CG12581	FBgn0037213	-	CG12581
1146	CG14545	FBgn0040602	-	CG14545
1147	CG17347	FBgn0086446	Dynactin 6, p27 subunit	DCTN6-p27
1148	CG8331	FBgn0033906	Receptor expression enhancing protein B	ReepB
1149	CG31731	FBgn0028539	Engulfment ABC Transporter in the ovary	Eato
1150	CG31713	FBgn0051713	diadenosine tetraphosphate hydrolase	Apf
1151	CG9009	FBgn0027601	pudgy	pdgy
1152	CG10019	FBgn0031568	-	CG10019
1153	CG11295	FBgn0013548	lethal-(2)-denticleless	l(2)dtl
1154	CG12789	FBgn0025697	scavenger receptor acting in neural tissue and majority of rhodopsin is absent	santa-maria
1155	CG14735	FBgn0037985	short spindle 5	ssp5
1156	CG15269	FBgn0028878	-	CG15269
1157	CG3212	FBgn0031547	Scavenger receptor class C, type IV	Sr-CIV
1158	CG4457	FBgn0015298	Signal recognition particle protein 19	Srp19
1159	CG8089	FBgn0033993	-	CG8089
1160	CG2140	FBgn0264294	Cytochrome b5	Cyt-b5
1161	CG42749	FBgn0261803	-	CG42749
1162	CG34399	FBgn0085428	NADPH oxidase	Nox
1163	CG6230	FBgn0027582	-	CG6230
1164	CG6104	FBgn0002592	Enhancer of split m2, Bearded family member	E(spl)m2-BFM
1165	CG15140	FBgn0032631	-	CG15140
1166	CG8136	FBgn0037616	-	CG8136
1167	CG17821	FBgn0034383	-	CG17821
1168	CG8509	FBgn0030696	-	CG8509
1169	CG15884	FBgn0039481	Cuticular protein 97Eb	Cpr97Eb
1170	CG7847	FBgn0003499	stripe	sr
1171	CG3548	FBgn0035033	-	CG3548
1172	CG14894	FBgn0038428	-	CG14894
1173	CG31522	FBgn0051522	-	CG31522
1174	CG11466	FBgn0038037	Cyp9f2	Cyp9f2
1175	CG2781	FBgn0037534	-	CG2781
1176	CG31141	FBgn0051141	-	CG31141
1177	CG16905	FBgn0037762	elongase F	eloF
1178	CG9050	FBgn0086265	palisade	psd
1179	CG31361	FBgn0051361	defective proboscis extension response 17	dpr17
1180	CG33110	FBgn0053110	-	CG33110
1181	CG11896	FBgn0038488	mann-cup	m-cup
1182	CG7658	FBgn0037069	Cuticular protein 78Cc	Cpr78Cc
1183	CG1602	FBgn0033186	-	CG1602
1184	CG10733	FBgn0061492	logjam	loj
1185	CG8177	FBgn0036043	-	CG8177
1186	CG4461	FBgn0035982	-	CG4461
1187	CG13168	FBgn0033705	-	CG13168
1188	CG1116	FBgn0037297	-	CG1116
1189	CG3971	FBgn0260960	Baldspot	Baldspot
1190	CG13484	FBgn0036406	-	CG13484
1191	CG4080	FBgn0035983	-	CG4080
1192	CG9908	FBgn0000459	disconnected	disco
1193	CG42668	FBgn0261550	-	CG42668
1194	CG6921	FBgn0260942	james bond	bond
1195	CG10739	FBgn0010309	pigeon	pigeon
1196	CG5326	FBgn0038983	-	CG5326
1197	CG5278	FBgn0038986	stuck in traffic	sit
1198	CG14757	FBgn0033274	-	CG14757
1199	CG33105	FBgn0053105	p24-related-2	p24-2
1200	CG33104	FBgn0069242	eclair	eca
1201	CG6332	FBgn0038921	-	CG6332
1202	CG10834	FBgn0032972	-	CG10834
1203	CG7791	FBgn0033038	-	CG7791
1204	CG9594	FBgn0023395	Chd3	Chd3
1205	CG1273	FBgn0035522	-	CG1273
1206	CG7760	FBgn0024249	cousin of atonal	cato
1207	CG8534	FBgn0037761	-	CG8534
1208	CG5057	FBgn0036581	Mediator complex subunit 10	MED10
1209	CG5358	FBgn0037770	Arginine methyltransferase 4	Art4
1210	CG17952	FBgn0034657	Lamin B receptor	LBR
1211	CG14756	FBgn0033275	-	CG14756
1212	CG4803	FBgn0039015	Tak1-like 2	Takl2
1213	CG12994	FBgn0040877	-	CG12994
1214	CG10107	FBgn0035713	veloren	velo
1215	CG6445	FBgn0036715	Cadherin 74A	Cad74A
1216	CG12172	FBgn0024294	Serpin 43Aa	Spn43Aa
1217	CG14577	FBgn0037110	ORMDL	ORMDL
1218	CG31523	FBgn0051523	-	CG31523
1219	CG3625	FBgn0031245	-	CG3625
1220	CG16957	FBgn0032519	-	CG16957
1221	CG12213	FBgn0260742	-	CG12213
1222	CG15370	FBgn0030107	-	CG15370
1223	CG43896	FBgn0264488	-	CG43896
1224	CG9459	FBgn0037764	-	CG9459
1225	CG6672	FBgn0037875	Zinc transporter 86D	ZnT86D
1226	CG10262	FBgn0032813	Proliferating cell nuclear antigen 2	PCNA2
1227	CG4132	FBgn0040079	pkaap	pkaap
1228	CG30008	FBgn0050008	-	CG30008
1229	CG13386	FBgn0032040	-	CG13386
1230	CG1344	FBgn0027507	-	CG1344
1231	CG12483	FBgn0040688	-	CG12483
1232	CG4281	FBgn0025626	-	CG4281
1233	CG13326	FBgn0033794	-	CG13326
1234	CG3267	FBgn0042083	Methylcrotonoyl-CoA carboxylase 2	Mccc2
1235	CG18609	FBgn0034382	-	CG18609
1236	CG32438	FBgn0052438	Structural maintenance of chromosomes 5	SMC5
1237	CG3942	FBgn0038008	-	CG3942
1238	CG34411	FBgn0085440	Leucine-rich repeat-containing G protein-coupled receptor 4	Lgr4
1239	CG7724	FBgn0036698	-	CG7724
1240	CG11237	FBgn0034452	Outer segment 6	Oseg6
1241	CG6514	FBgn0031692	Troponin C at 25D	TpnC25D
1242	CG31688	FBgn0263355	-	CG31688
1243	CG32072	FBgn0052072	Elongase 68alpha	Elo68alpha
1244	CG15505	FBgn0039684	Odorant-binding protein 99d	Obp99d
1245	CG8564	FBgn0035776	-	CG8564
1246	CG15636	FBgn0031613	Heterochromatin protein 6	HP6
1247	CG11333	FBgn0039850	-	CG11333
1248	CG5287	FBgn0032477	-	CG5287
1249	CG3792	FBgn0031662	-	CG3792
1250	CG8938	FBgn0010226	Glutathione S transferase S1	GstS1
1251	CG14886	FBgn0038436	Guanylyl cyclase at 89Db	Gyc89Db
1252	CG8520	FBgn0033734	-	CG8520
1253	CG16784	FBgn0003141	purple	pr
1254	CG4753	FBgn0036622	-	CG4753
1255	CG13138	FBgn0032211	-	CG13138
1256	CG1737	FBgn0030293	-	CG1737
1257	CG1458	FBgn0062442	CDGSH iron sulfur domain 2	Cisd2
1258	CG5590	FBgn0039537	-	CG5590
1259	CG5500	FBgn0039461	-	CG5500
1260	CG4116	FBgn0029649	-	CG4116
1261	CG7671	FBgn0038609	Nucleoporin 43kD	Nup43
1262	CG14130	FBgn0036210	-	CG14130
1263	CG3073	FBgn0027296	tempura	temp
1264	CG7604	FBgn0004592	Ecdysone-induced gene 71Ee	Eig71Ee
1265	CG31119	FBgn0051119	Histone deacetylase 11	HDAC11
1266	CG10849	FBgn0035471	Sc2	Sc2
1267	CG10449	FBgn0002022	Catecholamines up	Catsup
1268	CG3853	FBgn0015230	Glucose transporter type 3	Glut3
1269	CG7735	FBgn0034446	ADP ribosylation factor-like 6	Arl6
1270	CG1607	FBgn0039844	-	CG1607
1271	CG32183	FBgn0052183	Ccn	Ccn
1272	CG11372	FBgn0031213	galectin	galectin
1273	CG4076	FBgn0036812	Nufip	Nufip
1274	CG1380	FBgn0028560	sugar transporter 4	sut4
1275	CG9458	FBgn0037765	-	CG9458
1276	CG14820	FBgn0035718	-	CG14820
1277	CG11607	FBgn0001170	Homeodomain protein 2.0	H2.0
1278	CG13698	FBgn0036773	-	CG13698
1279	CG30414	FBgn0050414	-	CG30414
1280	CG15068	FBgn0040733	-	CG15068
1281	CG18619	FBgn0032202	REPTOR-binding partner	REPTOR-BP
1282	CG1461	FBgn0030558	-	CG1461
1283	CG12317	FBgn0028425	Juvenile hormone Inducible-21	JhI-21
1284	CG33230	FBgn0053230	-	CG33230
1285	CG31002	FBgn0051002	-	CG31002
1286	CG9218	FBgn0003435	smooth	sm
1287	CG6660	FBgn0039030	-	CG6660
1288	CG32281	FBgn0052281	-	CG32281
1289	CG11395	FBgn0034200	Growth-blocking peptide 2	Gbp2
1290	CG11907	FBgn0031250	Equilibrative nucleoside transporter 1	Ent1
1291	CG3576	FBgn0040918	schlank	schlank
1292	CG5282	FBgn0036986	-	CG5282
1293	CG40411	FBgn0010247	Poly-(ADP-ribose) polymerase	Parp
1294	CG8592	FBgn0003527	stand still	stil
1295	CG3934	FBgn0037783	Niemann-Pick type C-2c	Npc2c
1296	CG2916	FBgn0026361	Septin 5	2018-09-05
1297	CG10367	FBgn0263782	HMG Coenzyme A reductase	Hmgcr
1298	CG31224	FBgn0051224	-	CG31224
1299	CG7525	FBgn0014073	Tie-like receptor tyrosine kinase	Tie
1300	CG32031	FBgn0000116	Arginine kinase	Argk
1301	CG4599	FBgn0032586	Tetratricopeptide repeat protein 2	Tpr2
1302	CG11094	FBgn0000504	doublesex	dsx
1303	CG2555	FBgn0030398	Cuticular protein 11B	Cpr11B
1304	CG11291	FBgn0034713	-	CG11291
1305	CG43744	FBgn0264001	bruno 3	bru3
1306	CG14354	FBgn0039376	-	CG14354
1307	CG9413	FBgn0030574	-	CG9413
1308	CG2185	FBgn0037358	ethanol sensitive with low memory	elm
1309	CG33162	FBgn0011509	Signal recognition particle receptor beta	SrpRbeta
1310	CG9429	FBgn0005585	Calreticulin	Calr
1311	CG10097	FBgn0038033	-	CG10097
1312	CG6863	FBgn0004885	tolkin	tok
1313	CG33522	FBgn0261872	SR-related CTD associated factor 6	scaf6
1314	CG8043	FBgn0037610	-	CG8043
1315	CG12264	FBgn0032393	Nfs1 cysteine desulfurase	Nfs1
1316	CG17934	FBgn0004173	Male-specific RNA 84Db	Mst84Db
1317	CG16904	FBgn0037763	-	CG16904
1318	CG5577	FBgn0036759	-	CG5577
1319	CG7870	FBgn0261020	wollknaeuel	wol
1320	CG4842	FBgn0036620	-	CG4842
1321	CG3443	FBgn0003048	pecanex	pcx
1322	CG10170	FBgn0039085	-	CG10170
1323	CG10178	FBgn0032684	-	CG10178
1324	CG4772	FBgn0040252	UDP-glycosyltransferase 86Dh	Ugt86Dh
1325	CG6658	FBgn0040251	UDP-glycosyltransferase 86Di	Ugt86Di
1326	CG4198	FBgn0029753	-	CG4198
1327	CG12876	FBgn0086346	ALG-2 interacting protein X	ALiX
1328	CG6692	FBgn0013770	Cysteine proteinase-1	Cp1
1329	CG13040	FBgn0036608	-	CG13040
1330	CG8959	FBgn0030691	EF-hand domain containing 1.1	Efhc1.1
1331	CG8896	FBgn0004364	18 wheeler	18w
1332	CG13284	FBgn0032614	-	CG13284
1333	CG31810	FBgn0051810	-	CG31810
1334	CG15022	FBgn0035547	-	CG15022
1335	CG10972	FBgn0034730	pickpocket 12	ppk12
1336	CG33289	FBgn0053289	pickpocket 5	ppk5
1337	CG3811	FBgn0032123	Organic anion transporting polypeptide 30B	Oatp30B
1338	CG7157	FBgn0011559	Accessory gland protein 36DE	Acp36DE
1339	CG32576	FBgn0052576	-	CG32576
1340	CG14340	FBgn0031302	-	CG14340
1341	CG15198	FBgn0030283	-	CG15198
1342	CG15414	FBgn0031542	-	CG15414
1343	CG14000	FBgn0031749	-	CG14000
1344	CG3992	FBgn0003507	serpent	srp
1345	CG11614	FBgn0002945	naked cuticle	nkd
1346	CG7675	FBgn0038610	-	CG7675
1347	CG11081	FBgn0025741	Plexin A	PlexA
1348	CG9362	FBgn0037696	Glutathione S transferase Z1	GstZ1
1349	CG9541	FBgn0032083	-	CG9541
1350	CG6453	FBgn0032643	Glucosidase 2 beta subunit	GCS2beta
1351	CG5327	FBgn0034363	-	CG5327
1352	CG4960	FBgn0039371	-	CG4960
1353	CG10481	FBgn0032827	-	CG10481
1354	CG3066	FBgn0037515	Serine protease 7	Sp7
1355	CG9972	FBgn0035379	spatzle 5	spz5
1356	CG32473	FBgn0052473	-	CG32473
1357	CG11129	FBgn0004047	Yolk protein 3	Yp3
1358	CG13186	FBgn0033680	-	CG13186
1359	CG14232	FBgn0031061	-	CG14232
1360	CG7021	FBgn0013949	Elastin-like	Elal
1361	CG7466	FBgn0031981	-	CG7466
1362	CG17058	FBgn0022770	Peritrophin A	Peritrophin-A
1363	CG17484	FBgn0260799	Adherens junction protein p120	p120ctn
1364	CG13113	FBgn0032126	-	CG13113
1365	CG13865	FBgn0039965	-	CG13865
1366	CG5246	FBgn0038484	-	CG5246
1367	CG43619	FBgn0263597	Accessory gland protein 98AB	Acp98AB
1368	CG11284	FBgn0030056	-	CG11284
1369	CG8010	FBgn0031008	-	CG8010
1370	CG10603	FBgn0032720	mitochondrial ribosomal protein L13	mRpL13
1371	CG15632	FBgn0031623	TBP-associated factor 30kD subunit alpha-2	Taf12L
1372	CG16896	FBgn0035073	-	CG16896
1373	CG32704	FBgn0052704	Ionotropic receptor 8a	Ir8a
1374	CG12679	FBgn0031103	-	CG12679
1375	CG3500	FBgn0034849	-	CG3500
1376	CG11785	FBgn0045866	baiser	bai
1377	CG13889	FBgn0035168	cep290	cep290
1378	CG10725	FBgn0036362	-	CG10725
1379	CG4302	FBgn0027073	-	CG4302
1380	CG15422	FBgn0031579	-	CG15422
1381	CG6083	FBgn0036183	-	CG6083
1382	CG5447	FBgn0039427	-	CG5447
1383	CG17029	FBgn0036551	-	CG17029
1384	CG5890	FBgn0039380	-	CG5890
1385	CG12203	FBgn0031021	NADH dehydrogenase (ubiquinone) 18 kDa subunit	ND-18
1386	CG44007	FBgn0264815	Phosphodiesterase 1c	Pde1c
1387	CG4266	FBgn0034598	-	CG4266
1388	CG2871	FBgn0029725	-	CG2871
1389	CG17032	FBgn0036547	-	CG17032
1390	CG18396	FBgn0004171	Male-specific RNA 98Cb	Mst98Cb
1391	CG5020	FBgn0020503	Cytoplasmic linker protein 190	CLIP-190
1392	CG8649	FBgn0024238	Fimbrin	Fim
1393	CG10789	FBgn0010296	new glue 4	ng4
1394	CG15047	FBgn0030938	-	CG15047
1395	CG15920	FBgn0034157	resilin	resilin
1396	CG3962	FBgn0038475	Keap1	Keap1
1397	CG9444	FBgn0037730	-	CG9444
1398	CG13617	FBgn0039201	-	CG13617
1399	CG15472	FBgn0029724	-	CG15472
1400	CG4712	FBgn0033818	-	CG4712
1401	CG13159	FBgn0033721	-	CG13159
1402	CG7065	FBgn0030091	-	CG7065
1403	CG15531	FBgn0039755	-	CG15531
1404	CG3894	FBgn0035059	-	CG3894
1405	CG9015	FBgn0000577	engrailed	en
1406	CG42249	FBgn0259101	-	CG42249
1407	CG30463	FBgn0050463	-	CG30463
1408	CG5255	FBgn0038485	-	CG5255
1409	CG18779	FBgn0086611	Larval cuticle protein	Lcp65Ag3
1410	CG5756	FBgn0034301	-	CG5756
1411	CG1444	FBgn0029975	spidey	spidey
1412	CG9092	FBgn0001089	beta galactosidase	Gal
1413	CG3906	FBgn0034871	-	CG3906
1414	CG11327	FBgn0031849	-	CG11327
1415	CG17754	FBgn0030114	-	CG17754
1416	CG8416	FBgn0014020	Rho1	Rho1
1417	CG2530	FBgn0010313	corto	corto
1418	CG10565	FBgn0037051	-	CG10565
1419	CG6770	FBgn0032400	-	CG6770
1420	CG12659	FBgn0040929	-	CG12659
1421	CG12895	FBgn0033523	-	CG12895
1422	CG5660	FBgn0035942	Valyl-tRNA synthetase, mitochondrial	ValRS-m
1423	CG15209	FBgn0030237	-	CG15209
1424	CG6788	FBgn0030880	-	CG6788
1425	CG15865	FBgn0015336	-	CG15865
1426	CG11489	FBgn0025702	Serine-arginine protein kinase at 79D	Srpk79D
1427	CG1418	FBgn0033468	-	CG1418
1428	CG32487	FBgn0052487	-	CG32487
1429	CG18823	FBgn0042146	-	CG18823
1430	CG11853	FBgn0039298	takeout	to
1431	CG1812	FBgn0031119	-	CG1812
1432	CG13521	FBgn0005631	roundabout 1	robo1
1433	CG9595	FBgn0031829	Intraflagellar transport 52	IFT52
1434	CG15814	FBgn0030873	-	CG15814
1435	CG14027	FBgn0031701	Turandot M	TotM
1436	CG3748	FBgn0032110	-	CG3748
1437	CG5045	FBgn0032229	-	CG5045
1438	CG12078	FBgn0035426	-	CG12078
1439	CG2560	FBgn0030394	Cuticular protein 11A	Cpr11A
1440	CG18143	FBgn0261436	Dihydropterin deaminase	DhpD
1441	CG7135	FBgn0030895	-	CG7135
1442	CG2493	FBgn0032864	-	CG2493
1443	CG10472	FBgn0035670	-	CG10472
1444	CG1514	FBgn0029976	snazarus	snz
1445	CG6563	FBgn0038306	Arginine methyltransferase 3	Art3
1446	CG4618	FBgn0035589	Charged multivesicular body protein 2b	CHMP2B
1447	CG30427	FBgn0043792	-	CG30427
1448	CG10640	FBgn0035601	Ubiquitin-conjugating enzyme variant 1A	Uev1A
1449	CG13031	FBgn0036655	-	CG13031
1450	CG9018	FBgn0035318	-	CG9018
1451	CG11419	FBgn0034231	Anaphase Promoting Complex subunit 10	APC10
1452	CG12845	FBgn0033127	Tetraspanin 42Ef	Tsp42Ef
1453	CG14759	FBgn0033278	-	CG14759
1454	CG17374	FBgn0040001	Fatty acid synthase 3	FASN3
1455	CG3258	FBgn0000137	asense	ase
1456	CG3380	FBgn0034716	Organic anion transporting polypeptide 58Dc	Oatp58Dc
1457	CG9734	FBgn0027657	globin 1	glob1
1458	CG13323	FBgn0033788	-	CG13323
1459	CG8767	FBgn0033773	Mos oncogene	Mos
1460	CG14817	FBgn0026089	-	CG14817
1461	CG1763	FBgn0002948	no distributive disjunction	nod
1462	CG5025	FBgn0032224	Selenophosphate synthetase 2	Sps2
1463	CG32177	FBgn0052177	Nedd4 family interacting protein	Ndfip
1464	CG10254	FBgn0027512	-	CG10254
1465	CG12013	FBgn0035438	PHGPx	PHGPx
1466	CG13312	FBgn0035931	-	CG13312
1467	CG4746	FBgn0029003	mab-21	mab-21
1468	CG43078	FBgn0262508	-	CG43078
1469	CG12766	FBgn0035476	-	CG12766
1470	CG12193	FBgn0026398	Odorant receptor 22a	Or22a
1471	CG31760	FBgn0051760	-	CG31760
1472	CG9107	FBgn0031764	-	CG9107
1473	CG9295	FBgn0036880	Cuticular protein 76Bc	Cpr76Bc
1474	CG3283	FBgn0014028	Succinate dehydrogenase, subunit B (iron-sulfur)	SdhB
1475	CG31683	FBgn0051683	-	CG31683
1476	CG15526	FBgn0039744	-	CG15526
1477	CG5423	FBgn0041097	roundabout 3	robo3
1478	CG2045	FBgn0019929	Ser7	Ser7
1479	CG7659	FBgn0015550	target of Poxn	tap
1480	CG3771	FBgn0023130	a6	a6
1481	CG7544	FBgn0033994	-	CG7544
1482	CG32548	FBgn0052548	-	CG32548
1483	CG2380	FBgn0042696	Nuclear factor I	NfI
1484	CG6746	FBgn0032394	3-hydroxyacyl-CoA dehydratase 1	Hacd1
1485	CG3428	FBgn0036005	pallbearer	pall
1486	CG1259	FBgn0035513	Cuticular protein 64Ad	Cpr64Ad
1487	CG14977	FBgn0035469	-	CG14977
1488	CG5604	FBgn0032208	Ubiquitin fusion-degradation 4-like	Ufd4
1489	CG43946	FBgn0264574	Glucose transporter 1	Glut1
1490	CG10253	FBgn0033983	Alkyldihydroxyacetonephosphate synthase	ADPS
1491	CG32549	FBgn0052549	-	CG32549
1492	CG5000	FBgn0027948	mini spindles	msps
1493	CG14194	FBgn0030996	-	CG14194
1494	CG10620	FBgn0036299	Transferrin 2	Tsf2
1495	CG16944	FBgn0003360	stress-sensitive B	sesB
1496	CG17777	FBgn0040900	-	CG17777
1497	CG8369	FBgn0040532	-	CG8369
1498	CG4785	FBgn0031314	Integrator 14	IntS14
1499	CG15760	FBgn0030508	-	CG15760
1500	CG17943	FBgn0010105	commissureless	comm
1501	CG31937	FBgn0031360	-	CG31937
1502	CG2249	FBgn0040773	Cytochrome c oxidase subunit 7C	COX7C
1503	CG7335	FBgn0036941	-	CG7335
1504	CG5445	FBgn0030838	-	CG5445
1505	CG4314	FBgn0003515	scarlet	st
1506	CG9073	FBgn0010423	Troponin C at 47D	TpnC47D
1507	CG2947	FBgn0029676	Hsc/Hsp70-interacting protein related	HIP-R
1508	CG7175	FBgn0038584	mitochondrial transcription termination factor 5	mTerf5
1509	CG10474	FBgn0034427	-	CG10474
1510	CG3218	FBgn0000810	female sterile (1) K10	fs(1)K10
1511	CG4586	FBgn0029924	-	CG4586
1512	CG17134	FBgn0032304	-	CG17134
1513	CG14053	FBgn0029603	-	CG14053
1514	CG7294	FBgn0032284	-	CG7294
1515	CG9582	FBgn0032090	-	CG9582
1516	CG2981	FBgn0013348	Troponin C at 41C	TpnC41C
1517	CG3812	FBgn0030421	-	CG3812
1518	CG8414	FBgn0034073	-	CG8414
1519	CG11804	FBgn0029092	ced-6	ced-6
1520	CG6818	FBgn0036846	Misexpression suppressor of ras 6	MESR6
1521	CG10590	FBgn0035622	Transmembrane 9 superfamily protein member 3	TM9SF3
1522	CG9689	FBgn0030159	-	CG9689
1523	CG10630	FBgn0035608	blanks	blanks
1524	CG13281	FBgn0022213	Chromosome segregation 1	Cse1
1525	CG1548	FBgn0029093	cathD	cathD
1526	CG12075	FBgn0030065	-	CG12075
1527	CG5814	FBgn0015625	Cyclin B3	CycB3
1528	CG3004	FBgn0264691	Lst8	Lst8
1529	CG42322	FBgn0259222	-	CG42322
1530	CG12338	FBgn0033543	-	CG12338
1531	CG1471	FBgn0039774	Ceramidase	CDase
1532	CG7364	FBgn0028541	Transmembrane 9 superfamily protein member 4	TM9SF4
1533	CG1841	FBgn0030330	Transport and Golgi organization 10	Tango10
1534	CG11838	FBgn0260933	reduced mechanoreceptor potential A	rempA
1535	CG7008	FBgn0035121	Tudor staphylococcal nuclease	Tudor-SN
1536	CG15605	FBgn0034196	-	CG15605
1537	CG4511	FBgn0037843	-	CG4511
1538	CG9183	FBgn0003114	plutonium	plu
1539	CG10236	FBgn0002526	Laminin A	LanA
1540	CG6279	FBgn0036125	Iodotyrosine deiodinase	Iyd
1541	CG5242	FBgn0037892	mitochondrial ribosomal protein L40	mRpL40
1542	CG11049	FBgn0005561	shaven	sv
1543	CG4349	FBgn0030449	Ferritin 3 heavy chain homologue	Fer3HCH
1544	CG17592	FBgn0029711	Usf	Usf
1545	CG32638	FBgn0052638	-	CG32638
1546	CG34386	FBgn0085415	-	CG34386
1547	CG3245	FBgn0025573	Protein phosphatase N at 58A	PpN58A
1548	CG11298	FBgn0034721	-	CG11298
1549	CG5345	FBgn0000566	Ecdysone-induced protein 55E	Eip55E
1550	CG32089	FBgn0028668	Vacuolar H[+] ATPase 16kD subunit 2	Vha16-2
1551	CG11842	FBgn0039629	-	CG11842
1552	CG10387	FBgn0015553	tosca	tos
1553	CG10527	FBgn0034583	-	CG10527
1554	CG31694	FBgn0051694	-	CG31694
1555	CG14837	FBgn0035797	-	CG14837
1556	CG13272	FBgn0086673	-	CG13272
1557	CG4764	FBgn0031310	Vacuolar protein sorting 29	Vps29
1558	CG8073	FBgn0033377	-	CG8073
1559	CG14128	FBgn0036218	Spermitin	Sprn
1560	CG12811	FBgn0037779	-	CG12811
1561	CG4447	FBgn0035980	mitochondrial ribosome recycling factor 1	mRRF1
1562	CG8595	FBgn0034476	Toll-7	Toll-7
1563	CG8166	FBgn0034013	unc-5	unc-5
1564	CG1231	FBgn0035134	-	CG1231
1565	CG12393	FBgn0031768	-	CG12393
1566	CG5748	FBgn0001222	Heat shock factor	Hsf
1567	CG14039	FBgn0028572	quick-to-court	qtc
1568	CG14543	FBgn0039404	-	CG14543
1569	CG8560	FBgn0035781	-	CG8560
1570	CG5569	FBgn0034919	-	CG5569
1571	CG1641	FBgn0003411	sisterless A	sisA
1572	CG32488	FBgn0052488	-	CG32488
1573	CG4367	FBgn0038783	-	CG4367
1574	CG14151	FBgn0036089	-	CG14151
1575	CG7643	FBgn0000063	Monopolar spindle 1	Mps1
1576	CG5407	FBgn0038504	Sur-8	Sur-8
1577	CG8673	FBgn0031986	-	CG8673
1578	CG6725	FBgn0040271	Sulfated	Sulf1
1579	CG5725	FBgn0011205	fumble	fbl
1580	CG8229	FBgn0033356	-	CG8229
1581	CG6890	FBgn0029114	Tollo	Tollo
1582	CG4287	FBgn0038388	-	CG4287
1583	CG8320	FBgn0034059	-	CG8320
1584	CG18681	FBgn0010425	epsilonTrypsin	epsilonTry
1585	CG14254	FBgn0039469	TweedleC	TwdlC
1586	CG15308	FBgn0040941	-	CG15308
1587	CG6647	FBgn0004363	porin	porin
1588	CG17259	FBgn0031497	Seryl-tRNA synthetase	SerRS
1589	CG10868	FBgn0004882	oo18 RNA-binding protein	orb
1590	CG17759	FBgn0004435	G protein alpha q subunit	Galphaq
1591	CG1944	FBgn0033395	Cyp4p2	Cyp4p2
1592	CG7098	FBgn0030891	transcriptional Adaptor 3	Ada3
1593	CG9079	FBgn0033597	Cuticular protein 47Ea	Cpr47Ea
1594	CG7182	FBgn0035878	-	CG7182
1595	CG3609	FBgn0031418	-	CG3609
1596	CG15649	FBgn0034563	-	CG15649
1597	CG7725	FBgn0036697	rogdi	rogdi
1598	CG42344	FBgn0259246	bruchpilot	brp
1599	CG31716	FBgn0051716	CCR4-NOT transcription complex subunit 4	Cnot4
1600	CG13511	FBgn0034759	-	CG13511
1601	CG32971	FBgn0052971	-	CG32971
1602	CG9006	FBgn0086712	Enigma	Egm
1603	CG1389	FBgn0003733	torso	tor
1604	CG9539	FBgn0086357	Sec61 alpha subunit	Sec61alpha
1605	CG14219	FBgn0031033	-	CG14219
1606	CG9696	FBgn0020306	domino	dom
1607	CG12924	FBgn0033450	Lsm11	Lsm11
1608	CG18397	FBgn0032723	short spindle 3	ssp3
1609	CG14931	FBgn0032374	-	CG14931
1610	CG17724	FBgn0033802	-	CG17724
1611	CG5717	FBgn0041709	yellow-g	yellow-g
1612	CG10869	FBgn0031347	-	CG10869
1613	CG5382	FBgn0038950	-	CG5382
1614	CG4173	FBgn0014029	Septin 2	2018-09-02
1615	CG31992	FBgn0051992	gawky	gw
1616	CG2694	FBgn0024991	-	CG2694
1617	CG9193	FBgn0005655	Proliferating cell nuclear antigen	PCNA
1618	CG2022	FBgn0037292	pasang lhamu	plh
1619	CG2675	FBgn0024994	UDP-galactose transporter	Ugalt
1620	CG8697	FBgn0002533	Larval cuticle protein 2	Lcp2
1621	CG17914	FBgn0032601	yellow-b	yellow-b
1622	CG31619	FBgn0051619	no long nerve cord	nolo
1623	CG34380	FBgn0085409	smoke alarm	smal
1624	CG15661	FBgn0034605	-	CG15661
1625	CG33102	FBgn0042711	Hex-t1	Hex-t1
1626	CG8893	FBgn0001092	Glyceraldehyde 3 phosphate dehydrogenase 2	Gapdh2
1627	CG13046	FBgn0036595	-	CG13046
1628	CG2791	FBgn0037533	CD98 heavy chain	CD98hc
1629	CG12403	FBgn0265262	Vacuolar H[+] ATPase 68kD subunit 1	Vha68-1
1630	CG6220	FBgn0033865	-	CG6220
1631	CG31682	FBgn0051682	Testis EndoG-Like 1	Tengl1
1632	CG31410	FBgn0051410	Niemann-Pick type C-2e	Npc2e
1633	CG10540	FBgn0034577	capping protein alpha	cpa
1634	CG9293	FBgn0032516	Inhibitor of growth family member 5	Ing5
1635	CG7255	FBgn0036493	-	CG7255
1636	CG11672	FBgn0037563	-	CG11672
1637	CG32538	FBgn0086778	nicotinic Acetylcholine Receptor alpha7	nAChRalpha7
1638	CG32975	FBgn0028875	nicotinic Acetylcholine Receptor alpha5	nAChRalpha5
1639	CG4154	FBgn0038295	Guanylyl cyclase at 88E	Gyc88E
1640	CG13248	FBgn0036984	-	CG13248
1641	CG15725	FBgn0030417	-	CG15725
1642	CG3590	FBgn0038467	Adenylosuccinate Lyase	AdSL
1643	CG9776	FBgn0027866	-	CG9776
1644	CG7415	FBgn0037580	Dipeptidyl aminopeptidase III	DppIII
1645	CG2943	FBgn0037530	ER Membrane protein Complex 1	EMC1
1646	CG30173	FBgn0061198	Haematopoietic stem/progenitor cell protein 300	HSPC300
1647	CG5669	FBgn0039169	Sp1-like factor for pairing sensitive-silencing	Spps
1648	CG10971	FBgn0036309	Huntingtin interacting protein 1	Hip1
1649	CG17286	FBgn0027500	spindle defective 2	spd-2
1650	CG10034	FBgn0000964	traffic jam	tj
1651	CG14936	FBgn0032376	Tetraspanin 33B	Tsp33B
1652	CG13374	FBgn0011822	Pepsinogen C-like	Pgcl
1653	CG5623	FBgn0038357	-	CG5623
1654	CG2202	FBgn0030240	-	CG2202
1655	CG6484	FBgn0034247	-	CG6484
1656	CG3995	FBgn0038472	-	CG3995
1657	CG10424	FBgn0036848	-	CG10424
1658	CG10604	FBgn0000529	brain-specific homeobox	bsh
1659	CG1665	FBgn0033451	Mitochondrial amidoxime reducing component	Marc
1660	CG3827	FBgn0004170	scute	sc
1661	CG8786	FBgn0036897	-	CG8786
1662	CG6767	FBgn0036030	-	CG6767
1663	CG12531	FBgn0031064	-	CG12531
1664	CG15876	FBgn0035569	-	CG15876
1665	CG32263	FBgn0052263	-	CG32263
1666	CG3618	FBgn0037028	-	CG3618
1667	CG43921	FBgn0264542	heavyweight	hwt
1668	CG3016	FBgn0029819	Ubiquitin specific protease 30	Usp30
1669	CG18304	FBgn0031869	-	CG18304
1670	CG33303	FBgn0053303	-	CG33303
1671	CG5780	FBgn0032446	-	CG5780
1672	CG3953	FBgn0086359	Invadolysin	Invadolysin
1673	CG11128	FBgn0037203	slimfast	slif
1674	CG3124	FBgn0034840	-	CG3124
1675	CG1403	FBgn0011710	Septin 1	2018-09-01
1676	CG13623	FBgn0039205	-	CG13623
1677	CG2336	FBgn0037455	-	CG2336
1678	CG8668	FBgn0031988	-	CG8668
1679	CG5272	FBgn0001120	giant nuclei	gnu
1680	CG3285	FBgn0031522	-	CG3285
1681	CG4822	FBgn0031220	-	CG4822
1682	CG7369	FBgn0037188	-	CG7369
1683	CG8727	FBgn0023094	cycle	cyc
1684	CG12055	FBgn0001091	Glyceraldehyde 3 phosphate dehydrogenase 1	Gapdh1
1685	CG3762	FBgn0263598	Vacuolar H[+] ATPase 68 kDa subunit 2	Vha68-2
1686	CG4393	FBgn0039075	-	CG4393
1687	CG5188	FBgn0032247	-	CG5188
1688	CG7891	FBgn0037551	GTPase indispensable for equal segregation of chromosomes	Gie
1689	CG10037	FBgn0086680	ventral veins lacking	vvl
1690	CG15027	FBgn0030611	-	CG15027
1691	CG11409	FBgn0024366	-	CG11409
1692	CG5695	FBgn0011225	jaguar	jar
1693	CG14905	FBgn0038452	-	CG14905
1694	CG7017	FBgn0036951	-	CG7017
1695	CG5403	FBgn0004795	retained	retn
1696	CG16838	FBgn0036574	enhanced level of genomic instability 1	elg1
1697	CG16711	FBgn0036032	-	CG16711
1698	CG14934	FBgn0032381	Maltase B1	Mal-B1
1699	CG42336	FBgn0259238	-	CG42336
1700	CG5430	FBgn0011294	antennal protein 5	a5
1701	CG17328	FBgn0028895	-	CG17328
1702	CG15738	FBgn0030352	severe impairment of CI with lengthened youth	sicily
1703	CG6744	FBgn0037901	Exonuclease 3'-5' domain-containing 2	Exd2
1704	CG2264	FBgn0262169	magu	magu
1705	CG15347	FBgn0030040	-	CG15347
1706	CG10574	FBgn0028429	Inhibitor-2	I-2
1707	CG4405	FBgn0032129	junctophilin	jp
1708	CG32165	FBgn0042178	-	CG32165
1709	CG13544	FBgn0034826	-	CG13544
1710	CG5663	FBgn0000455	Dipeptidase C	Dip-C
1711	CG4390	FBgn0038771	-	CG4390
1712	CG1412	FBgn0031118	Rho GTPase activating protein at 19D	RhoGAP19D
1713	CG6726	FBgn0039049	-	CG6726
1714	CG34415	FBgn0085444	muscle wasted	mute
1715	CG42342	FBgn0259244	-	CG42342
1716	CG13217	FBgn0033590	-	CG13217
1717	CG4060	FBgn0038487	TweedleW	TwdlW
1718	CG5567	FBgn0036760	-	CG5567
1719	CG6383	FBgn0259685	crumbs	crb
1720	CG5665	FBgn0036977	-	CG5665
1721	CG8134	FBgn0030671	-	CG8134
1722	CG31213	FBgn0051213	-	CG31213
1723	CG17190	FBgn0038761	-	CG17190
1724	CG8200	FBgn0024754	Flotillin 1	Flo1
1725	CG15179	FBgn0037462	sungrazer	sunz
1726	CG13066	FBgn0040797	-	CG13066
1727	CG10463	FBgn0032819	-	CG10463
1728	CG14607	FBgn0037488	-	CG14607
1729	CG14488	FBgn0034278	-	CG14488
1730	CG10123	FBgn0040268	Topoisomerase 3alpha	Top3alpha
1731	CG13524	FBgn0034769	Odorant-binding protein 58c	Obp58c
1732	CG5071	FBgn0039347	-	CG5071
1733	CG8193	FBgn0033367	Prophenoloxidase 2	PPO2
1734	CG3469	FBgn0015000	beta subunit of type I geranylgeranyl transferase	betaggt-I
1735	CG30491	FBgn0050491	-	CG30491
1736	CG14222	FBgn0031043	N(alpha)-acetyltransferase 20 A	Naa20A
1737	CG14685	FBgn0037831	Chromosome associated protein H2	Cap-H2
1738	CG3001	FBgn0001186	Hexokinase A	Hex-A
1739	CG10641	FBgn0032731	Swiprosin-1	Swip-1
1740	CG9613	FBgn0037574	Coenzyme Q biosynthesis protein 2	Coq2
1741	CG10973	FBgn0036306	-	CG10973
1742	CG33259	FBgn0036495	-	CG33259
1743	CG5267	FBgn0034154	-	CG5267
1744	CG11100	FBgn0037207	Mesoderm-expressed 2	Mes2
1745	CG10975	FBgn0014007	Protein tyrosine phosphatase 69D	Ptp69D
1746	CG7892	FBgn0011817	nemo	nmo
1747	CG5394	FBgn0005674	Glutamyl-prolyl-tRNA synthetase	GluProRS
1748	CG11367	FBgn0037185	-	CG11367
1749	CG3187	FBgn0029783	Sirtuin 4	Sirt4
1750	CG4220	FBgn0004858	elbow B	elB
1751	CG4455	FBgn0028506	-	CG4455
1752	CG7073	FBgn0038947	Secretion-associated Ras-related 1	Sar1
1753	CG12921	FBgn0033480	mitochondrial ribosomal protein L42	mRpL42
1754	CG10021	FBgn0004893	brother of odd with entrails limited	bowl
1755	CG17826	FBgn0036227	-	CG17826
1756	CG9318	FBgn0032880	Transmembrane 9 superfamily protein member 2	TM9SF2
1757	CG31094	FBgn0066101	Lipophorin receptor 1	LpR1
1758	CG14258	FBgn0039482	-	CG14258
1759	CG10257	FBgn0033985	-	CG10257
1760	CG31787	FBgn0051787	-	CG31787
1761	CG7332	FBgn0030973	-	CG7332
1762	CG13157	FBgn0033732	-	CG13157
1763	CG9308	FBgn0034681	-	CG9308
1764	CG8147	FBgn0043791	phurba tashi	phu
1765	CG8980	FBgn0026402	Nuclear inhibitor of Protein phosphatase 1	NiPp1
1766	CG12598	FBgn0026086	Adenosine deaminase acting on RNA	Adar
1767	CG10078	FBgn0041194	Phosphoribosylamidotransferase 2	Prat2
1768	CG13488	FBgn0034670	-	CG13488
1769	CG5804	FBgn0035926	-	CG5804
1770	CG34410	FBgn0086913	Rab26	Rab26
1771	CG6378	FBgn0026562	Secreted protein, acidic, cysteine-rich	SPARC
1772	CG7734	FBgn0003396	schnurri	shn
1773	CG12863	FBgn0033948	-	CG12863
1774	CG14472	FBgn0011230	purity of essence	poe
1775	CG8946	FBgn0010591	Sphingosine-1-phosphate lyase	Sply
1776	CG11770	FBgn0002552	lines	lin
1777	CG4860	FBgn0037999	-	CG4860
1778	CG17559	FBgn0024245	doughnut on 2	dnt
1779	CG13319	FBgn0033781	-	CG13319
1780	CG11560	FBgn0036249	-	CG11560
1781	CG6873	FBgn0030951	-	CG6873
1782	CG5063	FBgn0038327	Translin associated factor X	Trax
1783	CG8905	FBgn0010213	Superoxide dismutase 2 (Mn)	Sod2
1784	CG14887	FBgn0004087	Dihydrofolate reductase	Dhfr
1785	CG3351	FBgn0038234	mitochondrial ribosomal protein L11	mRpL11
1786	CG10697	FBgn0000422	Dopa decarboxylase	Ddc
1787	CG14744	FBgn0033324	-	CG14744
1788	CG31643	FBgn0051643	-	CG31643
1789	CG5557	FBgn0010768	squeeze	sqz
1790	CG5538	FBgn0038052	-	CG5538
1791	CG9248	FBgn0032923	-	CG9248
1792	CG16995	FBgn0031412	-	CG16995
1793	CG7339	FBgn0036188	-	CG7339
1794	CG11153	FBgn0039938	Sox102F	Sox102F
1795	CG13678	FBgn0035859	-	CG13678
1796	CG3858	FBgn0019809	gcm2	gcm2
1797	CG3842	FBgn0029866	-	CG3842
1798	CG12645	FBgn0030181	-	CG12645
1799	CG9027	FBgn0033631	Superoxide dismutase 3	Sod3
1800	CG14147	FBgn0036112	-	CG14147
1801	CG12908	FBgn0026403	Nidogen/entactin	Ndg
1802	CG6497	FBgn0036704	-	CG6497
1803	CG11134	FBgn0030518	-	CG11134
1804	CG5730	FBgn0000083	Annexin B9	AnxB9
1805	CG15351	FBgn0014466	Chorion protein c at 7F	Cp7Fc
1806	CG14688	FBgn0037819	-	CG14688
1807	CG6977	FBgn0037963	Cadherin 87A	Cad87A
1808	CG1126	FBgn0037280	-	CG1126
1809	CG14330	FBgn0038512	-	CG14330
1810	CG13401	FBgn0027780	Aminoadipate-semialdehyde dehydrogenase	Aasdh
1811	CG7809	FBgn0036919	Grasp65	Grasp65
1812	CG10018	FBgn0037338	Snm1	Snm1
1813	CG13144	FBgn0032260	-	CG13144
1814	CG9029	FBgn0031746	-	CG9029
1815	CG3359	FBgn0260745	midline fasciclin	mfas
1816	CG9066	FBgn0030703	membrane steroid binding protein	MSBP
1817	CG4730	FBgn0039355	-	CG4730
1818	CG14528	FBgn0039611	-	CG14528
1819	CG15125	FBgn0034463	-	CG15125
1820	CG1901	FBgn0039914	maverick	mav
1821	CG3171	FBgn0046687	Trapped in endoderm 1	Tre1
1822	CG33207	FBgn0053207	pxb	pxb
1823	CG10804	FBgn0029663	-	CG10804
1824	CG31043	FBgn0026239	GUK-holder	gukh
1825	CG13189	FBgn0033665	Zinc/iron regulated transporter-related protein 48C	Zip48C
1826	CG13222	FBgn0033602	Cuticular protein 47Ee	Cpr47Ee
1827	CG14982	FBgn0035477	-	CG14982
1828	CG4231	FBgn0026397	Odorant receptor 22b	Or22b
1829	CG4945	FBgn0034137	-	CG4945
1830	CG5186	FBgn0261477	scruin like at the midline	slim
1831	CG8834	FBgn0033733	-	CG8834
1832	CG9591	FBgn0038168	oocyte maintenance defects	omd
1833	CG16740	FBgn0003248	Rhodopsin 2	Rh2
1834	CG34376	FBgn0085405	-	CG34376
1835	CG9232	FBgn0263200	Galactose-1-phosphate uridylyltransferase	Galt
1836	CG13551	FBgn0040660	-	CG13551
1837	CG12813	FBgn0037782	Niemann-Pick type C-2d	Npc2d
1838	CG15863	FBgn0033467	-	CG15863
1839	CG15201	FBgn0030272	-	CG15201
1840	CG15185	FBgn0037449	-	CG15185
1841	CG10104	FBgn0033933	-	CG10104
1842	CG17912	FBgn0032600	Bub3 interacting GLEBS and Zinc finger domain protein	BuGZ
1843	CG11821	FBgn0038680	Cyp12a5	Cyp12a5
1844	CG13185	FBgn0033661	-	CG13185
1845	CG33087	FBgn0053087	LDL receptor protein 1	LRP1
1846	CG14153	FBgn0036094	-	CG14153
1847	CG16716	FBgn0034459	Tubulin tyrosine ligase-like 6A	TTLL6A
1848	CG5300	FBgn0032243	Kinesin-like protein at 31E	Klp31E
1849	CG18085	FBgn0003366	sevenless	sev
1850	CG1378	FBgn0003720	tailless	tll
1851	CG11759	FBgn0028421	Kinesin associated protein 3	Kap3
1852	CG12772	FBgn0030055	-	CG12772
1853	CG13431	FBgn0034521	Mannosyl (alpha-1,3-)-glycoprotein beta-1,2-N-acetylglucosaminyltransferase	Mgat1
1854	CG43373	FBgn0263131	-	CG43373
1855	CG5322	FBgn0032253	Lysosomal alpha-mannosidase I	LManI
1856	CG5560	FBgn0030607	doppelganger von brummer	dob
1857	CG9100	FBgn0031882	Rab30	Rab30
1858	CG15890	FBgn0030576	-	CG15890
1859	CG30344	FBgn0050344	-	CG30344
1860	CG30345	FBgn0050345	-	CG30345
1861	CG31321	FBgn0051321	-	CG31321
1862	CG8046	FBgn0033388	-	CG8046
1863	CG14795	FBgn0025393	-	CG14795
1864	CG3461	FBgn0003116	prune	pn
1865	CG17107	FBgn0032281	-	CG17107
1866	CG10691	FBgn0002031	lethal (2) 37Cc	l(2)37Cc
1867	CG8601	FBgn0002909	mutagen-sensitive 312	mus312
1868	CG9053	FBgn0264389	opossum	opm
1869	CG1971	FBgn0039881	-	CG1971
1870	CG6629	FBgn0037860	-	CG6629
1871	CG12479	FBgn0040871	-	CG12479
1872	CG16965	FBgn0032387	-	CG16965
1873	CG5850	FBgn0032172	-	CG5850
1874	CG18144	FBgn0032209	Hand	Hand
1875	CG7083	FBgn0035877	-	CG7083
1876	CG7250	FBgn0036494	Toll-6	Toll-6
1877	CG8431	FBgn0027091	Cysteinyl-tRNA synthetase	CysRS
1878	CG44085	FBgn0264894	-	CG44085
1879	CG7655	FBgn0038536	-	CG7655
1880	CG3544	FBgn0031279	-	CG3544
1881	CG6178	FBgn0039156	-	CG6178
1882	CG8909	FBgn0030706	LDL receptor related protein 4	Lrp4
1883	CG3880	FBgn0035057	-	CG3880
1884	CG13321	FBgn0033787	-	CG13321
1885	CG2937	FBgn0031639	mitochondrial ribosomal protein S2	mRpS2
1886	CG15127	FBgn0040730	-	CG15127
1887	CG17828	FBgn0016038	Vacuolar protein sorting 37A	Vsp37A
1888	CG42314	FBgn0259214	plasma membrane calcium ATPase	PMCA
1889	CG8778	FBgn0033761	-	CG8778
1890	CG12108	FBgn0030057	Palmitoyl-protein thioesterase 1	Ppt1
1891	CG2915	FBgn0033241	-	CG2915
1892	CG5109	FBgn0003044	Polycomblike	Pcl
1893	CG12310	FBgn0036467	-	CG12310
1894	CG9621	FBgn0038172	Adenosine deaminase-related growth factor D	Adgf-D
1895	CG15081	FBgn0010551	Prohibitin 2	Phb2
1896	CG11797	FBgn0034468	Odorant-binding protein 56a	Obp56a
1897	CG5545	FBgn0032651	Olig family	Oli
1898	CG3075	FBgn0029905	Nuclear factor Y-box C	Nf-YC
1899	CG2962	FBgn0030186	-	CG2962
1900	CG11516	FBgn0004369	Protein tyrosine phosphatase 99A	Ptp99A
1901	CG10863	FBgn0027552	-	CG10863
1902	CG13962	FBgn0032824	-	CG13962
1903	CG2371	FBgn0030323	Valette	Vlet
1904	CG13155	FBgn0033723	-	CG13155
1905	CG11567	FBgn0015623	Cytochrome P450 reductase	Cpr
1906	CG11895	FBgn0024836	starry night	stan
1907	CG6520	FBgn0034224	insensible	insb
1908	CG15825	FBgn0032773	fondue	fon
1909	CG12115	FBgn0030097	-	CG12115
1910	CG3091	FBgn0029608	-	CG3091
1911	CG17098	FBgn0032276	-	CG17098
1912	CG32130	FBgn0086708	starvin	stv
1913	CG3809	FBgn0037995	-	CG3809
1914	CG3167	FBgn0034962	MAN1	MAN1
1915	CG8008	FBgn0033387	-	CG8008
1916	CG12399	FBgn0011648	Mothers against dpp	Mad
1917	CG43065	FBgn0262475	bruno 2	bru2
1918	CG12178	FBgn0026787	Na[+]/H[+] hydrogen exchanger 1	Nhe1
1919	CG10800	FBgn0017551	Regulator of cyclin A1	Rca1
1920	CG43163	FBgn0262719	-	CG43163
1921	CG18647	FBgn0045759	biniou	bin
1922	CG3203	FBgn0029897	Ribosomal protein L17	RpL17
1923	CG12992	FBgn0030846	-	CG12992
1924	CG15572	FBgn0029702	-	CG15572
1925	CG7171	FBgn0003961	Urate oxidase	Uro
1926	CG1743	FBgn0001145	Glutamine synthetase 2	Gs2
1927	CG13280	FBgn0032609	-	CG13280
1928	CG11893	FBgn0039316	-	CG11893
1929	CG6950	FBgn0037955	-	CG6950
1930	CG30425	FBgn0066084	Ribosomal protein L41	RpL41
1931	CG32647	FBgn0052647	-	CG32647
1932	CG17018	FBgn0039972	-	CG17018
1933	CG12767	FBgn0040465	Dorsal interacting protein 3	Dlip3
1934	CG9759	FBgn0038160	-	CG9759
1935	CG13457	FBgn0036482	-	CG13457
1936	CG12708	FBgn0030666	-	CG12708
1937	CG9754	FBgn0034617	Panoramix	Panx
1938	CG4254	FBgn0011726	twinstar	tsr
1939	CG14997	FBgn0035515	-	CG14997
1940	CG8487	FBgn0264560	gartenzwerg	garz
1941	CG17486	FBgn0032997	-	CG17486
1942	CG30060	FBgn0265272	-	CG30060
1943	CG1888	FBgn0033421	-	CG1888
1944	CG18455	FBgn0025360	Optix	Optix
1945	CG31483	FBgn0046873	PFTAIRE-interacting factor 2	Pif2
1946	CG5094	FBgn0032640	small glutamine-rich tetratricopeptide containing protein	Sgt
1947	CG4621	FBgn0032321	YL-1	YL-1
1948	CG12728	FBgn0029825	-	CG12728
1949	CG10192	FBgn0260634	eukaryotic translation initiation factor 4G2	eIF4G2
1950	CG33203	FBgn0053203	-	CG33203
1951	CG12212	FBgn0003053	pebbled	peb
1952	CG5001	FBgn0031322	-	CG5001
1953	CG9515	FBgn0032077	-	CG9515
1954	CG5146	FBgn0035617	lethal (3) persistent salivary gland 2	l(3)psg2
1955	CG5591	FBgn0263667	Lost PHDs of trr	Lpt
1956	CG5414	FBgn0036569	Isoleucyl-tRNA synthetase, mitochondrial	IleRS-m
1957	CG7841	FBgn0036502	-	CG7841
1958	CG4624	FBgn0039058	Vacuolar H[+] ATPase AC39 subunit 2	VhaAC39-2
1959	CG4656	FBgn0039055	Ras association family member	Rassf
1960	CG18549	FBgn0038053	-	CG18549
1961	CG13398	FBgn0032042	-	CG13398
1962	CG30480	FBgn0050480	-	CG30480
1963	CG15552	FBgn0024288	Sox100B	Sox100B
1964	CG4362	FBgn0038784	-	CG4362
1965	CG5528	FBgn0036978	Toll-9	Toll-9
1966	CG13627	FBgn0039217	-	CG13627
1967	CG5468	FBgn0039434	TweedleM	TwdlM
1968	CG34350	FBgn0265011	Notopleural	Np
1969	CG17568	FBgn0032763	-	CG17568
1970	CG7439	FBgn0087035	Argonaute 2	AGO2
1971	CG8808	FBgn0017558	Pyruvate dehydrogenase kinase	Pdk
1972	CG18095	FBgn0028872	-	CG18095
1973	CG33128	FBgn0053128	-	CG33128
1974	CG32763	FBgn0026702	lethal (1) G0045	l(1)G0045
1975	CG15530	FBgn0039752	-	CG15530
1976	CG34110	FBgn0083946	lost boys	lobo
1977	CG2718	FBgn0001142	Glutamine synthetase 1	Gs1
1978	CG1132	FBgn0004895	Forkhead box L1	FoxL1
1979	CG10602	FBgn0032721	-	CG10602
1980	CG31003	FBgn0046332	gasket	gskt
1981	CG15270	FBgn0028879	-	CG15270
1982	CG3798	FBgn0013305	N-methyl-D-aspartate receptor-associated protein	Nmda1
1983	CG18067	FBgn0034512	-	CG18067
1984	CG9238	FBgn0036428	Glycogen binding subunit 70E	Gbs-70E
1985	CG5264	FBgn0014949	buttonless	btn
1986	CG16721	FBgn0029820	-	CG16721
1987	CG31191	FBgn0051191	-	CG31191
1988	CG7697	FBgn0027841	Cleavage stimulation factor 64 kD subunit	CstF64
1989	CG4145	FBgn0000299	Collagen type IV alpha 1	Col4a1
1990	CG15369	FBgn0030105	-	CG15369
1991	CG15025	FBgn0038709	-	CG15025
1992	CG3511	FBgn0035027	-	CG3511
1993	CG9364	FBgn0003748	Trehalase	Treh
1994	CG17829	FBgn0025635	-	CG17829
1995	CG14224	FBgn0031057	Ubiquilin	Ubqn
1996	CG3850	FBgn0033782	sugarbabe	sug
1997	CG15737	FBgn0260780	wispy	wisp
1998	CG10621	FBgn0032726	-	CG10621
1999	CG10513	FBgn0039311	-	CG10513
[truncated: 6,849 more rows]
