# Supplementary material for: Mitochondrial genomic variation drives differential nuclear gene expression in discrete regions of Drosophila gene and protein interaction networks
Source: BMC Genomics. 2019 Sep 2;20:691. doi: 10.1186/s12864-019-6061-y (PMC6719383; doi:10.1186/s12864-019-6061-y)
Supplement: Supplementary file 4 — Table S4. Gene ontologies of the five focal regions described in Fig. 7. GO Process, GO function and GO component terms are shown for each region, along with their metrics. (XLSX 137 kb) [file 12864_2019_6061_MOESM4_ESM.xlsx]

## Sheet: GO1 Component
GO Term	Description	P-value	FDR q-value	Enrichment	N	B	n	b	Genes
GO:0005634	nucleus	1.36e-14	1.73e-11	1.99	10337	1672	360	116	[E(spl)m5-HLH - enhancer of split m5, helix-loop-helix, E(spl)m4-BFM - enhancer of split m4, bearded family member, MED31 - mediator complex subunit 31, rib - ribbon, Doc3 - dorsocross3, E(spl)mgamma-HLH - enhancer of split mgamma, helix-loop-helix, ecd - ecdysoneless, Six4 - cg3871 gene product from transcript cg3871-ra, E(spl)mdelta-HLH - enhancer of split mdelta, helix-loop-helix, ac - achaete…
GO:0043227	membrane-bounded organelle	1.65e-12	1.05e-09	1.62	10337	2840	360	160	[sad - shadow, E(spl)m5-HLH - enhancer of split m5, helix-loop-helix, E(spl)m4-BFM - enhancer of split m4, bearded family member, MED31 - mediator complex subunit 31, rib - ribbon, Rph - rabphilin, shg - shotgun, Doc3 - dorsocross3, Six4 - cg3871 gene product from transcript cg3871-ra, E(spl)mgamma-HLH - enhancer of split mgamma, helix-loop-helix, ecd - ecdysoneless, E(spl)mdelta-HLH - enhancer o…
GO:0043226	organelle	3.04e-11	1.29e-08	1.52	10337	3272	360	173	[sad - shadow, E(spl)m5-HLH - enhancer of split m5, helix-loop-helix, E(spl)m4-BFM - enhancer of split m4, bearded family member, MED31 - mediator complex subunit 31, Rph - rabphilin, rib - ribbon, shg - shotgun, Doc3 - dorsocross3, Six4 - cg3871 gene product from transcript cg3871-ra, ecd - ecdysoneless, E(spl)mgamma-HLH - enhancer of split mgamma, helix-loop-helix, E(spl)mdelta-HLH - enhancer o…
GO:0043229	intracellular organelle	1.1e-10	3.49e-08	1.51	10337	3188	360	168	[sad - shadow, E(spl)m5-HLH - enhancer of split m5, helix-loop-helix, E(spl)m4-BFM - enhancer of split m4, bearded family member, MED31 - mediator complex subunit 31, Rph - rabphilin, rib - ribbon, shg - shotgun, Doc3 - dorsocross3, Six4 - cg3871 gene product from transcript cg3871-ra, ecd - ecdysoneless, E(spl)mgamma-HLH - enhancer of split mgamma, helix-loop-helix, E(spl)mdelta-HLH - enhancer o…
GO:0031982	vesicle	2.59e-08	6.61e-06	3.06	10337	291	360	31	[gbb - glass bottom boat, upd2 - unpaired 2, hh - hedgehog, Rph - rabphilin, shg - shotgun, Ndfip - nedd4 family interacting protein, CG2915 - cg2915 gene product from transcript cg2915-rb, neur - neuralized, bib - big brain, tkv - thickveins, ptc - patched, ird1 - immune response deficient 1, arm - armadillo, CG13427 - cg13427 gene product from transcript cg13427-ra, CG13784 - cg13784 gene produ…
GO:0044464	cell part	3.13e-08	6.66e-06	1.22	10337	6274	360	267	[Inx2 - innexin 2, Doc3 - dorsocross3, ecd - ecdysoneless, Six4 - cg3871 gene product from transcript cg3871-ra, ac - achaete, Dcr-2 - dicer-2, l(1)sc - lethal of scute, ase - asense, bib - big brain, Atg5 - autophagy-specific gene 5, brk - brinker, CG3502 - cg3502 gene product from transcript cg3502-rb, ind - intermediate neuroblasts defective, fra - frazzled, CG11985 - cg11985 gene product from…
GO:0043231	intracellular membrane-bounded organelle	3.25e-08	5.91e-06	1.5	10337	2635	360	138	[sad - shadow, E(spl)m5-HLH - enhancer of split m5, helix-loop-helix, E(spl)m4-BFM - enhancer of split m4, bearded family member, MED31 - mediator complex subunit 31, rib - ribbon, Doc3 - dorsocross3, Six4 - cg3871 gene product from transcript cg3871-ra, E(spl)mgamma-HLH - enhancer of split mgamma, helix-loop-helix, ecd - ecdysoneless, E(spl)mdelta-HLH - enhancer of split mdelta, helix-loop-helix…
GO:0005770	late endosome	9.7e-08	1.55e-05	7.7	10337	41	360	11	[upd2 - unpaired 2, comm - commissureless, tkv - thickveins, spdo - sanpodo, wg - wingless, Ndfip - nedd4 family interacting protein, Rab39 - cg12156 gene product from transcript cg12156-rb, arr - arrow, ird1 - immune response deficient 1, pen-2 - presenilin enhancer, Psn - presenilin]
GO:0097708	intracellular vesicle	2.62e-07	3.71e-05	3.03	10337	256	360	27	[gbb - glass bottom boat, upd2 - unpaired 2, hh - hedgehog, Rph - rabphilin, shg - shotgun, Ndfip - nedd4 family interacting protein, neur - neuralized, bib - big brain, tkv - thickveins, ptc - patched, ird1 - immune response deficient 1, arm - armadillo, CG13784 - cg13784 gene product from transcript cg13784-rd, comm - commissureless, Slh - sly-1 homologous, Vap-33-1 - cg5014 gene product from t…
GO:0031410	cytoplasmic vesicle	2.62e-07	3.34e-05	3.03	10337	256	360	27	[gbb - glass bottom boat, upd2 - unpaired 2, hh - hedgehog, Rph - rabphilin, shg - shotgun, Ndfip - nedd4 family interacting protein, neur - neuralized, bib - big brain, tkv - thickveins, ptc - patched, ird1 - immune response deficient 1, arm - armadillo, CG13784 - cg13784 gene product from transcript cg13784-rd, comm - commissureless, Slh - sly-1 homologous, Vap-33-1 - cg5014 gene product from t…
GO:0005768	endosome	2.46e-06	0.000286	3.59	10337	144	360	18	[CG13784 - cg13784 gene product from transcript cg13784-rd, upd2 - unpaired 2, comm - commissureless, hh - hedgehog, shg - shotgun, Ndfip - nedd4 family interacting protein, wg - wingless, Rab39 - cg12156 gene product from transcript cg12156-rb, neur - neuralized, Psn - presenilin, Vps4 - vacuolar protein sorting 4, tkv - thickveins, spdo - sanpodo, arr - arrow, ird1 - immune response deficient 1…
GO:0044424	intracellular part	8.83e-06	0.000938	1.22	10337	5363	360	227	[Doc3 - dorsocross3, Six4 - cg3871 gene product from transcript cg3871-ra, ecd - ecdysoneless, ac - achaete, Dcr-2 - dicer-2, l(1)sc - lethal of scute, ase - asense, Atg5 - autophagy-specific gene 5, bib - big brain, brk - brinker, CG3502 - cg3502 gene product from transcript cg3502-rb, ind - intermediate neuroblasts defective, ems - empty spiracles, CG11985 - cg11985 gene product from transcript…
GO:0035230	cytoneme	4.66e-05	0.00457	16.41	10337	7	360	4	[tkv - thickveins, Egfr - epidermal growth factor receptor, btl - breathless, dpp - decapentaplegic]
GO:0044665	MLL1/2 complex	0.000159	0.0144	12.76	10337	9	360	4	[trx - trithorax, CG33695 - cg33695 gene product from transcript cg33695-rc, Rbbp5 - cg5585 gene product from transcript cg5585-ra, Max - cg9648 gene product from transcript cg9648-ra]
GO:0120025	plasma membrane bounded cell projection	0.000197	0.0167	2.19	10337	328	360	25	[Oseg4 - cg2069 gene product from transcript cg2069-ra, Egfr - epidermal growth factor receptor, shg - shotgun, Gr10b - gustatory receptor 10b, wnd - wallenda, tkv - thickveins, fra - frazzled, Cad74A - cadherin 74a, ptc - patched, Gr47b - gustatory receptor 47b, arm - armadillo, Gr2a - gustatory receptor 2a, CG4537 - cg4537 gene product from transcript cg4537-rb, Fbxl4 - f box and leucine-rich-r…
GO:0042995	cell projection	0.000206	0.0164	2.18	10337	329	360	25	[Oseg4 - cg2069 gene product from transcript cg2069-ra, Egfr - epidermal growth factor receptor, shg - shotgun, Gr10b - gustatory receptor 10b, wnd - wallenda, tkv - thickveins, fra - frazzled, Cad74A - cadherin 74a, ptc - patched, Gr47b - gustatory receptor 47b, arm - armadillo, Gr2a - gustatory receptor 2a, CG4537 - cg4537 gene product from transcript cg4537-rb, Fbxl4 - f box and leucine-rich-r…
GO:0030139	endocytic vesicle	0.000387	0.029	7.56	10337	19	360	5	[comm - commissureless, hh - hedgehog, ptc - patched, Chc - clathrin heavy chain, arm - armadillo]

## Sheet: GO1 Function
GO Term	Description	P-value	FDR q-value	Enrichment	N	B	n	b	Genes
GO:0003700	DNA-binding transcription factor activity	5.26e-24	1.41e-20	4.43	10337	402	360	62	[E(spl)m5-HLH - enhancer of split m5, helix-loop-helix, rib - ribbon, en - engrailed, Doc3 - dorsocross3, E(spl)mgamma-HLH - enhancer of split mgamma, helix-loop-helix, Six4 - cg3871 gene product from transcript cg3871-ra, E(spl)mdelta-HLH - enhancer of split mdelta, helix-loop-helix, ac - achaete, ci - cubitus interruptus, l(1)sc - lethal of scute, ase - asense, pnr - pannier, brk - brinker, ind…
GO:0005515	protein binding	6.21e-23	8.32e-20	2.13	10337	2036	360	151	[E(spl)m5-HLH - enhancer of split m5, helix-loop-helix, E(spl)m4-BFM - enhancer of split m4, bearded family member, MED31 - mediator complex subunit 31, Rph - rabphilin, cpa - capping protein alpha, shg - shotgun, E(spl)mgamma-HLH - enhancer of split mgamma, helix-loop-helix, E(spl)mdelta-HLH - enhancer of split mdelta, helix-loop-helix, ac - achaete, Dcr-2 - dicer-2, nkd - naked cuticle, l(1)sc …
GO:0140110	transcription regulator activity	4.6e-22	4.11e-19	3.75	10337	521	360	68	[E(spl)m5-HLH - enhancer of split m5, helix-loop-helix, rib - ribbon, en - engrailed, MED31 - mediator complex subunit 31, Doc3 - dorsocross3, Six4 - cg3871 gene product from transcript cg3871-ra, E(spl)mgamma-HLH - enhancer of split mgamma, helix-loop-helix, E(spl)mdelta-HLH - enhancer of split mdelta, helix-loop-helix, ac - achaete, ci - cubitus interruptus, l(1)sc - lethal of scute, ase - asen…
GO:0000981	DNA-binding transcription factor activity, RNA polymerase II-specific	8.55e-21	5.73e-18	5.32	10337	243	360	45	[Adf1 - adh transcription factor 1, E(spl)m5-HLH - enhancer of split m5, helix-loop-helix, TBPH - tar dna-binding protein-43 homolog, mid - midline, en - engrailed, tsh - teashirt, fkh - fork head, Gsc - goosecoid, Six4 - cg3871 gene product from transcript cg3871-ra, E(spl)mgamma-HLH - enhancer of split mgamma, helix-loop-helix, E(spl)mdelta-HLH - enhancer of split mdelta, helix-loop-helix, ci -…
GO:0043565	sequence-specific DNA binding	1.22e-20	6.55e-18	3.89	10337	450	360	61	[E(spl)m5-HLH - enhancer of split m5, helix-loop-helix, inv - invected, en - engrailed, E(spl)mgamma-HLH - enhancer of split mgamma, helix-loop-helix, Six4 - cg3871 gene product from transcript cg3871-ra, E(spl)mdelta-HLH - enhancer of split mdelta, helix-loop-helix, ac - achaete, ci - cubitus interruptus, l(1)sc - lethal of scute, ase - asense, pnr - pannier, brk - brinker, ind - intermediate ne…
GO:0003677	DNA binding	7.99e-19	3.57e-16	2.92	10337	776	360	79	[her - hermaphrodite, E(spl)m5-HLH - enhancer of split m5, helix-loop-helix, inv - invected, en - engrailed, rib - ribbon, E(spl)mgamma-HLH - enhancer of split mgamma, helix-loop-helix, Six4 - cg3871 gene product from transcript cg3871-ra, E(spl)mdelta-HLH - enhancer of split mdelta, helix-loop-helix, ac - achaete, l(1)sc - lethal of scute, ci - cubitus interruptus, ase - asense, pnr - pannier, b…
GO:0005488	binding	3.26e-16	1.25e-13	1.46	10337	4670	360	238	[her - hermaphrodite, Six4 - cg3871 gene product from transcript cg3871-ra, ecd - ecdysoneless, ac - achaete, Dcr-2 - dicer-2, l(1)sc - lethal of scute, ase - asense, DIP2 - disco interacting protein 2, brk - brinker, CG3502 - cg3502 gene product from transcript cg3502-rb, ind - intermediate neuroblasts defective, fra - frazzled, ems - empty spiracles, CG11985 - cg11985 gene product from transcri…
GO:0003676	nucleic acid binding	1.62e-15	5.42e-13	2.13	10337	1455	360	108	[her - hermaphrodite, E(spl)m5-HLH - enhancer of split m5, helix-loop-helix, rib - ribbon, Six4 - cg3871 gene product from transcript cg3871-ra, E(spl)mgamma-HLH - enhancer of split mgamma, helix-loop-helix, E(spl)mdelta-HLH - enhancer of split mdelta, helix-loop-helix, Dcr-2 - dicer-2, ac - achaete, l(1)sc - lethal of scute, ase - asense, sbr - small bristles, pnr - pannier, brk - brinker, ind -…
GO:0046983	protein dimerization activity	7.1e-14	2.11e-11	4.01	10337	279	360	39	[E(spl)m5-HLH - enhancer of split m5, helix-loop-helix, cpa - capping protein alpha, shg - shotgun, Gsc - goosecoid, E(spl)mgamma-HLH - enhancer of split mgamma, helix-loop-helix, E(spl)mdelta-HLH - enhancer of split mdelta, helix-loop-helix, ac - achaete, ci - cubitus interruptus, l(1)sc - lethal of scute, ase - asense, pnr - pannier, Sep2 - septin 2, trbl - tribbles, exd - extradenticle, Cad74A…
GO:0001067	regulatory region nucleic acid binding	2.02e-13	5.42e-11	3.89	10337	288	360	39	[E(spl)m5-HLH - enhancer of split m5, helix-loop-helix, mid - midline, en - engrailed, fkh - fork head, odd - odd skipped, Six4 - cg3871 gene product from transcript cg3871-ra, E(spl)mgamma-HLH - enhancer of split mgamma, helix-loop-helix, E(spl)mdelta-HLH - enhancer of split mdelta, helix-loop-helix, ac - achaete, ci - cubitus interruptus, l(1)sc - lethal of scute, ase - asense, brk - brinker, e…
GO:0044212	transcription regulatory region DNA binding	2.02e-13	4.93e-11	3.89	10337	288	360	39	[E(spl)m5-HLH - enhancer of split m5, helix-loop-helix, mid - midline, en - engrailed, fkh - fork head, odd - odd skipped, Six4 - cg3871 gene product from transcript cg3871-ra, E(spl)mgamma-HLH - enhancer of split mgamma, helix-loop-helix, E(spl)mdelta-HLH - enhancer of split mdelta, helix-loop-helix, ac - achaete, ci - cubitus interruptus, l(1)sc - lethal of scute, ase - asense, brk - brinker, e…
GO:0000976	transcription regulatory region sequence-specific DNA binding	5.11e-13	1.14e-10	4.05	10337	255	360	36	[E(spl)m5-HLH - enhancer of split m5, helix-loop-helix, mid - midline, en - engrailed, fkh - fork head, odd - odd skipped, Six4 - cg3871 gene product from transcript cg3871-ra, E(spl)mgamma-HLH - enhancer of split mgamma, helix-loop-helix, E(spl)mdelta-HLH - enhancer of split mdelta, helix-loop-helix, ac - achaete, ci - cubitus interruptus, l(1)sc - lethal of scute, ase - asense, brk - brinker, e…
GO:0035326	enhancer binding	1.18e-12	2.44e-10	11.04	10337	39	360	15	[en - engrailed, E(spl)mgamma-HLH - enhancer of split mgamma, helix-loop-helix, ci - cubitus interruptus, tin - tinman, brk - brinker, exd - extradenticle, opa - odd paired, ems - empty spiracles, hth - homothorax, slp1 - sloppy paired 1, Doc1 - dorsocross1, Nf-YB - nuclear factor y-box b, klu - klumpfuss, aop - anterior open, gt - giant]
GO:0003690	double-stranded DNA binding	1.97e-12	3.77e-10	3.62	10337	309	360	39	[E(spl)m5-HLH - enhancer of split m5, helix-loop-helix, TBPH - tar dna-binding protein-43 homolog, mid - midline, en - engrailed, fkh - fork head, odd - odd skipped, Six4 - cg3871 gene product from transcript cg3871-ra, E(spl)mgamma-HLH - enhancer of split mgamma, helix-loop-helix, E(spl)mdelta-HLH - enhancer of split mdelta, helix-loop-helix, ac - achaete, ci - cubitus interruptus, l(1)sc - leth…
GO:0008134	transcription factor binding	3.83e-12	6.84e-10	4.79	10337	168	360	28	[E(spl)m5-HLH - enhancer of split m5, helix-loop-helix, mid - midline, bl - bancal, fkh - fork head, E(spl)mgamma-HLH - enhancer of split mgamma, helix-loop-helix, E(spl)mdelta-HLH - enhancer of split mdelta, helix-loop-helix, ac - achaete, CG10741 - cg10741 gene product from transcript cg10741-rb, l(1)sc - lethal of scute, ase - asense, pnr - pannier, exd - extradenticle, ind - intermediate neur…
GO:1990837	sequence-specific double-stranded DNA binding	7.72e-12	1.29e-09	3.71	10337	279	360	36	[E(spl)m5-HLH - enhancer of split m5, helix-loop-helix, mid - midline, en - engrailed, fkh - fork head, odd - odd skipped, Six4 - cg3871 gene product from transcript cg3871-ra, E(spl)mgamma-HLH - enhancer of split mgamma, helix-loop-helix, E(spl)mdelta-HLH - enhancer of split mdelta, helix-loop-helix, ac - achaete, ci - cubitus interruptus, l(1)sc - lethal of scute, ase - asense, brk - brinker, e…
GO:0001158	enhancer sequence-specific DNA binding	1e-10	1.58e-08	10.37	10337	36	360	13	[en - engrailed, ci - cubitus interruptus, tin - tinman, brk - brinker, exd - extradenticle, opa - odd paired, ems - empty spiracles, hth - homothorax, slp1 - sloppy paired 1, Doc1 - dorsocross1, Nf-YB - nuclear factor y-box b, aop - anterior open, gt - giant]
GO:0000977	RNA polymerase II regulatory region sequence-specific DNA binding	1.71e-10	2.55e-08	4.24	10337	183	360	27	[E(spl)m5-HLH - enhancer of split m5, helix-loop-helix, mid - midline, en - engrailed, odd - odd skipped, fkh - fork head, E(spl)mgamma-HLH - enhancer of split mgamma, helix-loop-helix, E(spl)mdelta-HLH - enhancer of split mdelta, helix-loop-helix, ac - achaete, l(1)sc - lethal of scute, ci - cubitus interruptus, ase - asense, brk - brinker, dmrt11E - doublesex-mab related 11e, ems - empty spirac…
GO:0001012	RNA polymerase II regulatory region DNA binding	3.61e-10	5.1e-08	4.1	10337	189	360	27	[E(spl)m5-HLH - enhancer of split m5, helix-loop-helix, mid - midline, en - engrailed, fkh - fork head, odd - odd skipped, E(spl)mgamma-HLH - enhancer of split mgamma, helix-loop-helix, E(spl)mdelta-HLH - enhancer of split mdelta, helix-loop-helix, ac - achaete, l(1)sc - lethal of scute, ci - cubitus interruptus, ase - asense, brk - brinker, dmrt11E - doublesex-mab related 11e, ems - empty spirac…
GO:0046982	protein heterodimerization activity	1.1e-09	1.48e-07	4.94	10337	122	360	21	[E(spl)m5-HLH - enhancer of split m5, helix-loop-helix, cpa - capping protein alpha, His3.3B - histone h3.3b, Gsc - goosecoid, ato - atonal, ac - achaete, l(1)sc - lethal of scute, ase - asense, pnr - pannier, trbl - tribbles, exd - extradenticle, NC2beta - cg4185 gene product from transcript cg4185-ra, twi - twist, sim - single-minded, E(spl)m8-HLH - enhancer of split m8, helix-loop-helix, His3.…
GO:1901363	heterocyclic compound binding	5.74e-09	7.32e-07	1.58	10337	2320	360	128	[her - hermaphrodite, sad - shadow, E(spl)m5-HLH - enhancer of split m5, helix-loop-helix, rib - ribbon, Six4 - cg3871 gene product from transcript cg3871-ra, E(spl)mgamma-HLH - enhancer of split mgamma, helix-loop-helix, E(spl)mdelta-HLH - enhancer of split mdelta, helix-loop-helix, ac - achaete, Dcr-2 - dicer-2, l(1)sc - lethal of scute, ase - asense, pnr - pannier, sbr - small bristles, trbl -…
GO:0097159	organic cyclic compound binding	8.69e-09	1.06e-06	1.57	10337	2335	360	128	[her - hermaphrodite, sad - shadow, E(spl)m5-HLH - enhancer of split m5, helix-loop-helix, rib - ribbon, Six4 - cg3871 gene product from transcript cg3871-ra, E(spl)mgamma-HLH - enhancer of split mgamma, helix-loop-helix, E(spl)mdelta-HLH - enhancer of split mdelta, helix-loop-helix, ac - achaete, Dcr-2 - dicer-2, l(1)sc - lethal of scute, ase - asense, pnr - pannier, sbr - small bristles, trbl -…
GO:0000980	RNA polymerase II distal enhancer sequence-specific DNA binding	8.51e-08	9.91e-06	10.34	10337	25	360	9	[tin - tinman, brk - brinker, en - engrailed, opa - odd paired, ems - empty spiracles, Nf-YB - nuclear factor y-box b, aop - anterior open, ci - cubitus interruptus, gt - giant]
GO:0042803	protein homodimerization activity	2e-07	2.23e-05	4.04	10337	135	360	19	[E(spl)m5-HLH - enhancer of split m5, helix-loop-helix, trsn - translin, mirr - mirror, shg - shotgun, KLHL18 - cg3571 gene product from transcript cg3571-rc, Gsc - goosecoid, Lac - lachesin, ci - cubitus interruptus, ase - asense, byn - brachyenteron, Psn - presenilin, Sep2 - septin 2, trbl - tribbles, lea - leak, trx - trithorax, twi - twist, Cad74A - cadherin 74a, E(spl)m8-HLH - enhancer of sp…
GO:0042802	identical protein binding	2.63e-07	2.81e-05	3.8	10337	151	360	20	[E(spl)m5-HLH - enhancer of split m5, helix-loop-helix, trsn - translin, mirr - mirror, shg - shotgun, KLHL18 - cg3571 gene product from transcript cg3571-rc, Gsc - goosecoid, CG31800 - cg31800 gene product from transcript cg31800-ra, Lac - lachesin, ci - cubitus interruptus, ase - asense, Psn - presenilin, byn - brachyenteron, Sep2 - septin 2, trbl - tribbles, lea - leak, trx - trithorax, twi - …
GO:0001227	DNA-binding transcription repressor activity, RNA polymerase II-specific	2.84e-07	2.93e-05	5.74	10337	65	360	13	[E(spl)m5-HLH - enhancer of split m5, helix-loop-helix, mid - midline, en - engrailed, tsh - teashirt, E(spl)mgamma-HLH - enhancer of split mgamma, helix-loop-helix, Gsc - goosecoid, E(spl)mdelta-HLH - enhancer of split mdelta, helix-loop-helix, pros - prospero, E(spl)m7-HLH - enhancer of split m7, helix-loop-helix, E(spl)m8-HLH - enhancer of split m8, helix-loop-helix, klu - klumpfuss, aop - ant…
GO:0016015	morphogen activity	7.04e-06	0.000699	22.97	10337	5	360	4	[hh - hedgehog, wg - wingless, dpp - decapentaplegic, os - outstretched]
GO:0003714	transcription corepressor activity	2.4e-05	0.0023	5.62	10337	46	360	9	[E(spl)m5-HLH - enhancer of split m5, helix-loop-helix, NC2beta - cg4185 gene product from transcript cg4185-ra, E(spl)m7-HLH - enhancer of split m7, helix-loop-helix, E(spl)mgamma-HLH - enhancer of split mgamma, helix-loop-helix, E(spl)m8-HLH - enhancer of split m8, helix-loop-helix, E(spl)mdelta-HLH - enhancer of split mdelta, helix-loop-helix, sna - snail, CG5446 - cg5446 gene product from tra…
GO:0001228	DNA-binding transcription activator activity, RNA polymerase II-specific	2.76e-05	0.00255	4.15	10337	83	360	12	[Adf1 - adh transcription factor 1, TBPH - tar dna-binding protein-43 homolog, opa - odd paired, dmrt11E - doublesex-mab related 11e, sim - single-minded, sens - senseless, pdm2 - pou domain protein 2, Six4 - cg3871 gene product from transcript cg3871-ra, nub - nubbin, ci - cubitus interruptus, gt - giant, pnt - pointed]
GO:0005102	signaling receptor binding	3.07e-05	0.00274	2.72	10337	222	360	21	[upd2 - unpaired 2, gbb - glass bottom boat, Traf4 - tnf-receptor-associated factor 4, wntD - wnt inhibitor of dorsal, comm - commissureless, hh - hedgehog, wg - wingless, Sema-2a - cg4700 gene product from transcript cg4700-rc, Socs36E - suppressor of cytokine signaling at 36e, os - outstretched, Vang - van gogh, spi - spitz, Lam - lamin, Shc - shc-adaptor protein, spdo - sanpodo, Wnt5 - wnt onc…
GO:0005154	epidermal growth factor receptor binding	0.000159	0.0137	12.76	10337	9	360	4	[spi - spitz, Shc - shc-adaptor protein, ed - echinoid, drk - downstream of receptor kinase]
GO:0003712	transcription coregulator activity	0.000214	0.0179	3.02	10337	133	360	14	[E(spl)m5-HLH - enhancer of split m5, helix-loop-helix, MED31 - mediator complex subunit 31, MED10 - mediator complex subunit 10, E(spl)mgamma-HLH - enhancer of split mgamma, helix-loop-helix, E(spl)mdelta-HLH - enhancer of split mdelta, helix-loop-helix, exd - extradenticle, NC2beta - cg4185 gene product from transcript cg4185-ra, E(spl)m7-HLH - enhancer of split m7, helix-loop-helix, E(spl)m8-H…
GO:0005109	frizzled binding	0.000257	0.0209	11.49	10337	10	360	4	[wntD - wnt inhibitor of dorsal, wg - wingless, Wnt5 - wnt oncogene analog 5, Vang - van gogh]
GO:0019904	protein domain specific binding	0.000437	0.0344	3.92	10337	66	360	9	[comm - commissureless, Egfr - epidermal growth factor receptor, fra - frazzled, CG4537 - cg4537 gene product from transcript cg4537-rb, fkh - fork head, Vap-33-1 - cg5014 gene product from transcript cg5014-rb, Ndfip - nedd4 family interacting protein, nkd - naked cuticle, aop - anterior open]
GO:0005243	gap junction channel activity	0.000775	0.0593	14.36	10337	6	360	3	[Inx2 - innexin 2, ogre - optic ganglion reduced, Inx3 - innexin 3]

## Sheet: GO1 Process
GO Term	Description	P-value	FDR q-value	Enrichment	N	B	n	b	Genes
GO:0048513	animal organ development	1.32e-40	9.7e-37	4.95	10337	540	360	93	[E(spl)m5-HLH - enhancer of split m5, helix-loop-helix, E(spl)m4-BFM - enhancer of split m4, bearded family member, en - engrailed, rib - ribbon, cpa - capping protein alpha, shg - shotgun, Doc3 - dorsocross3, noc - no ocelli, ecd - ecdysoneless, Six4 - cg3871 gene product from transcript cg3871-ra, E(spl)mgamma-HLH - enhancer of split mgamma, helix-loop-helix, E(spl)mdelta-HLH - enhancer of spli…
GO:0009653	anatomical structure morphogenesis	2.36e-38	8.69e-35	3.98	10337	780	360	108	[sad - shadow, Inx2 - innexin 2, rib - ribbon, cpa - capping protein alpha, shg - shotgun, ecd - ecdysoneless, ac - achaete, ase - asense, pnr - pannier, brk - brinker, fra - frazzled, ems - empty spiracles, slmb - supernumerary limbs, Tom - twin of m4, Dr - drop, wg - wingless, Lac - lachesin, byn - brachyenteron, tin - tinman, Kr - kruppel, mbc - myoblast city, twi - twist, tll - tailless, opa …
GO:0032502	developmental process	1.68e-36	4.13e-33	2.52	10337	1945	360	171	[her - hermaphrodite, sad - shadow, E(spl)m5-HLH - enhancer of split m5, helix-loop-helix, E(spl)m4-BFM - enhancer of split m4, bearded family member, rib - ribbon, Inx2 - innexin 2, cpa - capping protein alpha, shg - shotgun, Doc3 - dorsocross3, Six4 - cg3871 gene product from transcript cg3871-ra, E(spl)mgamma-HLH - enhancer of split mgamma, helix-loop-helix, ecd - ecdysoneless, E(spl)mdelta-HL…
GO:0048869	cellular developmental process	2.41e-36	4.44e-33	3.59	10337	911	360	114	[E(spl)m5-HLH - enhancer of split m5, helix-loop-helix, E(spl)m4-BFM - enhancer of split m4, bearded family member, cpa - capping protein alpha, shg - shotgun, Doc3 - dorsocross3, E(spl)mgamma-HLH - enhancer of split mgamma, helix-loop-helix, ecd - ecdysoneless, E(spl)mdelta-HLH - enhancer of split mdelta, helix-loop-helix, ac - achaete, nkd - naked cuticle, l(1)sc - lethal of scute, ase - asense…
GO:0007389	pattern specification process	3.44e-33	5.07e-30	5.31	10337	389	360	72	[upd2 - unpaired 2, E(spl)m5-HLH - enhancer of split m5, helix-loop-helix, inv - invected, MED31 - mediator complex subunit 31, en - engrailed, shg - shotgun, E(spl)mgamma-HLH - enhancer of split mgamma, helix-loop-helix, E(spl)mdelta-HLH - enhancer of split mdelta, helix-loop-helix, nkd - naked cuticle, ci - cubitus interruptus, sog - short gastrulation, os - outstretched, pnr - pannier, brk - b…
GO:0050789	regulation of biological process	5.07e-32	6.22e-29	1.93	10337	3306	360	222	[her - hermaphrodite, Doc3 - dorsocross3, Six4 - cg3871 gene product from transcript cg3871-ra, ecd - ecdysoneless, ac - achaete, Dcr-2 - dicer-2, l(1)sc - lethal of scute, ase - asense, bib - big brain, brk - brinker, ind - intermediate neuroblasts defective, fra - frazzled, CG34224 - cg34224 gene product from transcript cg34224-ra, ems - empty spiracles, CG11985 - cg11985 gene product from tran…
GO:0050794	regulation of cellular process	1.41e-29	1.48e-26	1.96	10337	3040	360	207	[her - hermaphrodite, Doc3 - dorsocross3, Six4 - cg3871 gene product from transcript cg3871-ra, ac - achaete, Dcr-2 - dicer-2, l(1)sc - lethal of scute, ase - asense, bib - big brain, brk - brinker, fra - frazzled, ind - intermediate neuroblasts defective, CG34224 - cg34224 gene product from transcript cg34224-ra, ems - empty spiracles, Doc1 - dorsocross1, Ocho - cg3396 gene product from transcri…
GO:0065007	biological regulation	3.92e-29	3.61e-26	1.8	10337	3683	360	231	[her - hermaphrodite, Doc3 - dorsocross3, Six4 - cg3871 gene product from transcript cg3871-ra, ecd - ecdysoneless, ac - achaete, Dcr-2 - dicer-2, l(1)sc - lethal of scute, ase - asense, bib - big brain, brk - brinker, ind - intermediate neuroblasts defective, fra - frazzled, CG34224 - cg34224 gene product from transcript cg34224-ra, ems - empty spiracles, CG11985 - cg11985 gene product from tran…
GO:0048856	anatomical structure development	1.44e-27	1.18e-24	2.73	10337	1293	360	123	[sad - shadow, E(spl)m5-HLH - enhancer of split m5, helix-loop-helix, E(spl)m4-BFM - enhancer of split m4, bearded family member, rib - ribbon, cpa - capping protein alpha, shg - shotgun, Doc3 - dorsocross3, ecd - ecdysoneless, Six4 - cg3871 gene product from transcript cg3871-ra, E(spl)mgamma-HLH - enhancer of split mgamma, helix-loop-helix, E(spl)mdelta-HLH - enhancer of split mdelta, helix-loo…
GO:0010468	regulation of gene expression	2.59e-27	1.91e-24	2.71	10337	1301	360	123	[her - hermaphrodite, E(spl)m5-HLH - enhancer of split m5, helix-loop-helix, MED31 - mediator complex subunit 31, rib - ribbon, Oga - o-glcnacase, Doc3 - dorsocross3, Six4 - cg3871 gene product from transcript cg3871-ra, E(spl)mgamma-HLH - enhancer of split mgamma, helix-loop-helix, E(spl)mdelta-HLH - enhancer of split mdelta, helix-loop-helix, Dcr-2 - dicer-2, ac - achaete, l(1)sc - lethal of sc…
GO:0006355	regulation of transcription, DNA-templated	3.95e-27	2.64e-24	3.08	10337	968	360	104	[her - hermaphrodite, E(spl)m5-HLH - enhancer of split m5, helix-loop-helix, rib - ribbon, MED31 - mediator complex subunit 31, Doc3 - dorsocross3, Six4 - cg3871 gene product from transcript cg3871-ra, E(spl)mgamma-HLH - enhancer of split mgamma, helix-loop-helix, E(spl)mdelta-HLH - enhancer of split mdelta, helix-loop-helix, Dcr-2 - dicer-2, ac - achaete, l(1)sc - lethal of scute, ase - asense, …
GO:2001141	regulation of RNA biosynthetic process	3.95e-27	2.42e-24	3.08	10337	968	360	104	[her - hermaphrodite, E(spl)m5-HLH - enhancer of split m5, helix-loop-helix, rib - ribbon, MED31 - mediator complex subunit 31, Doc3 - dorsocross3, Six4 - cg3871 gene product from transcript cg3871-ra, E(spl)mgamma-HLH - enhancer of split mgamma, helix-loop-helix, E(spl)mdelta-HLH - enhancer of split mdelta, helix-loop-helix, Dcr-2 - dicer-2, ac - achaete, l(1)sc - lethal of scute, ase - asense, …
GO:1903506	regulation of nucleic acid-templated transcription	3.95e-27	2.24e-24	3.08	10337	968	360	104	[her - hermaphrodite, E(spl)m5-HLH - enhancer of split m5, helix-loop-helix, rib - ribbon, MED31 - mediator complex subunit 31, Doc3 - dorsocross3, Six4 - cg3871 gene product from transcript cg3871-ra, E(spl)mgamma-HLH - enhancer of split mgamma, helix-loop-helix, E(spl)mdelta-HLH - enhancer of split mdelta, helix-loop-helix, Dcr-2 - dicer-2, ac - achaete, l(1)sc - lethal of scute, ase - asense, …
GO:0051252	regulation of RNA metabolic process	1.71e-26	9e-24	2.92	10337	1072	360	109	[her - hermaphrodite, E(spl)m5-HLH - enhancer of split m5, helix-loop-helix, rib - ribbon, MED31 - mediator complex subunit 31, Doc3 - dorsocross3, Six4 - cg3871 gene product from transcript cg3871-ra, E(spl)mgamma-HLH - enhancer of split mgamma, helix-loop-helix, E(spl)mdelta-HLH - enhancer of split mdelta, helix-loop-helix, Dcr-2 - dicer-2, ac - achaete, l(1)sc - lethal of scute, ase - asense, …
GO:0060255	regulation of macromolecule metabolic process	1.97e-26	9.67e-24	2.42	10337	1662	360	140	[her - hermaphrodite, E(spl)m5-HLH - enhancer of split m5, helix-loop-helix, MED31 - mediator complex subunit 31, rib - ribbon, cpa - capping protein alpha, Oga - o-glcnacase, Doc3 - dorsocross3, Six4 - cg3871 gene product from transcript cg3871-ra, E(spl)mgamma-HLH - enhancer of split mgamma, helix-loop-helix, E(spl)mdelta-HLH - enhancer of split mdelta, helix-loop-helix, ac - achaete, Dcr-2 - d…
GO:2000112	regulation of cellular macromolecule biosynthetic process	4.18e-26	1.92e-23	2.87	10337	1101	360	110	[her - hermaphrodite, E(spl)m5-HLH - enhancer of split m5, helix-loop-helix, rib - ribbon, MED31 - mediator complex subunit 31, Doc3 - dorsocross3, Six4 - cg3871 gene product from transcript cg3871-ra, E(spl)mgamma-HLH - enhancer of split mgamma, helix-loop-helix, E(spl)mdelta-HLH - enhancer of split mdelta, helix-loop-helix, Dcr-2 - dicer-2, ac - achaete, l(1)sc - lethal of scute, ase - asense, …
GO:0010556	regulation of macromolecule biosynthetic process	5.71e-26	2.47e-23	2.86	10337	1105	360	110	[her - hermaphrodite, E(spl)m5-HLH - enhancer of split m5, helix-loop-helix, rib - ribbon, MED31 - mediator complex subunit 31, Doc3 - dorsocross3, Six4 - cg3871 gene product from transcript cg3871-ra, E(spl)mgamma-HLH - enhancer of split mgamma, helix-loop-helix, E(spl)mdelta-HLH - enhancer of split mdelta, helix-loop-helix, Dcr-2 - dicer-2, ac - achaete, l(1)sc - lethal of scute, ase - asense, …
GO:0002009	morphogenesis of an epithelium	1.25e-25	5.12e-23	6.17	10337	228	360	49	[sad - shadow, rib - ribbon, Inx2 - innexin 2, en - engrailed, shg - shotgun, noc - no ocelli, ecd - ecdysoneless, Inx3 - innexin 3, os - outstretched, pnr - pannier, brk - brinker, ptc - patched, arm - armadillo, wg - wingless, Lac - lachesin, byn - brachyenteron, Kr - kruppel, tin - tinman, mbc - myoblast city, twi - twist, opa - odd paired, Toll-6 - cg7250 gene product from transcript cg7250-r…
GO:0019219	regulation of nucleobase-containing compound metabolic process	2.46e-25	9.52e-23	2.81	10337	1124	360	110	[her - hermaphrodite, E(spl)m5-HLH - enhancer of split m5, helix-loop-helix, rib - ribbon, MED31 - mediator complex subunit 31, Doc3 - dorsocross3, Six4 - cg3871 gene product from transcript cg3871-ra, E(spl)mgamma-HLH - enhancer of split mgamma, helix-loop-helix, E(spl)mdelta-HLH - enhancer of split mdelta, helix-loop-helix, Dcr-2 - dicer-2, ac - achaete, l(1)sc - lethal of scute, ase - asense, …
GO:0001709	cell fate determination	4.2e-25	1.55e-22	8.99	10337	115	360	36	[Egfr - epidermal growth factor receptor, inv - invected, mid - midline, en - engrailed, cpa - capping protein alpha, ac - achaete, l(1)sc - lethal of scute, neur - neuralized, ase - asense, run - runt, pnr - pannier, ind - intermediate neuroblasts defective, phyl - phyllopod, Brd - bearded, klu - klumpfuss, Tom - twin of m4, ush - u-shaped, aop - anterior open, arm - armadillo, Dr - drop, vnd - …
GO:0048729	tissue morphogenesis	6.51e-25	2.28e-22	5.96	10337	236	360	49	[sad - shadow, rib - ribbon, Inx2 - innexin 2, en - engrailed, shg - shotgun, noc - no ocelli, ecd - ecdysoneless, Inx3 - innexin 3, os - outstretched, pnr - pannier, brk - brinker, ptc - patched, arm - armadillo, wg - wingless, Lac - lachesin, byn - brachyenteron, Kr - kruppel, tin - tinman, mbc - myoblast city, twi - twist, opa - odd paired, Toll-6 - cg7250 gene product from transcript cg7250-r…
GO:0031326	regulation of cellular biosynthetic process	1.27e-24	4.25e-22	2.76	10337	1146	360	110	[her - hermaphrodite, E(spl)m5-HLH - enhancer of split m5, helix-loop-helix, rib - ribbon, MED31 - mediator complex subunit 31, Doc3 - dorsocross3, Six4 - cg3871 gene product from transcript cg3871-ra, E(spl)mgamma-HLH - enhancer of split mgamma, helix-loop-helix, E(spl)mdelta-HLH - enhancer of split mdelta, helix-loop-helix, Dcr-2 - dicer-2, ac - achaete, l(1)sc - lethal of scute, ase - asense, …
GO:0009889	regulation of biosynthetic process	1.58e-24	5.07e-22	2.75	10337	1149	360	110	[her - hermaphrodite, E(spl)m5-HLH - enhancer of split m5, helix-loop-helix, rib - ribbon, MED31 - mediator complex subunit 31, Doc3 - dorsocross3, Six4 - cg3871 gene product from transcript cg3871-ra, E(spl)mgamma-HLH - enhancer of split mgamma, helix-loop-helix, E(spl)mdelta-HLH - enhancer of split mdelta, helix-loop-helix, Dcr-2 - dicer-2, ac - achaete, l(1)sc - lethal of scute, ase - asense, …
GO:0051171	regulation of nitrogen compound metabolic process	1.79e-24	5.48e-22	2.42	10337	1553	360	131	[her - hermaphrodite, E(spl)m5-HLH - enhancer of split m5, helix-loop-helix, MED31 - mediator complex subunit 31, rib - ribbon, cpa - capping protein alpha, Doc3 - dorsocross3, Six4 - cg3871 gene product from transcript cg3871-ra, E(spl)mgamma-HLH - enhancer of split mgamma, helix-loop-helix, E(spl)mdelta-HLH - enhancer of split mdelta, helix-loop-helix, ac - achaete, Dcr-2 - dicer-2, l(1)sc - le…
GO:0006357	regulation of transcription by RNA polymerase II	1.86e-24	5.47e-22	3.76	10337	573	360	75	[her - hermaphrodite, MED31 - mediator complex subunit 31, en - engrailed, Doc3 - dorsocross3, E(spl)mgamma-HLH - enhancer of split mgamma, helix-loop-helix, E(spl)mdelta-HLH - enhancer of split mdelta, helix-loop-helix, ac - achaete, ci - cubitus interruptus, sog - short gastrulation, l(1)sc - lethal of scute, ase - asense, pnr - pannier, brk - brinker, ind - intermediate neuroblasts defective, …
GO:0019222	regulation of metabolic process	1.98e-24	5.62e-22	2.29	10337	1780	360	142	[her - hermaphrodite, E(spl)m5-HLH - enhancer of split m5, helix-loop-helix, MED31 - mediator complex subunit 31, rib - ribbon, cpa - capping protein alpha, Oga - o-glcnacase, Doc3 - dorsocross3, Six4 - cg3871 gene product from transcript cg3871-ra, E(spl)mgamma-HLH - enhancer of split mgamma, helix-loop-helix, ecd - ecdysoneless, E(spl)mdelta-HLH - enhancer of split mdelta, helix-loop-helix, ac …
GO:0003002	regionalization	3.22e-24	8.79e-22	5.51	10337	266	360	51	[E(spl)m5-HLH - enhancer of split m5, helix-loop-helix, inv - invected, en - engrailed, E(spl)mgamma-HLH - enhancer of split mgamma, helix-loop-helix, E(spl)mdelta-HLH - enhancer of split mdelta, helix-loop-helix, nkd - naked cuticle, ci - cubitus interruptus, os - outstretched, pnr - pannier, brk - brinker, ind - intermediate neuroblasts defective, fra - frazzled, ems - empty spiracles, tsr - tw…
GO:0080090	regulation of primary metabolic process	6.1e-24	1.6e-21	2.39	10337	1573	360	131	[her - hermaphrodite, E(spl)m5-HLH - enhancer of split m5, helix-loop-helix, MED31 - mediator complex subunit 31, rib - ribbon, cpa - capping protein alpha, Doc3 - dorsocross3, Six4 - cg3871 gene product from transcript cg3871-ra, E(spl)mgamma-HLH - enhancer of split mgamma, helix-loop-helix, E(spl)mdelta-HLH - enhancer of split mdelta, helix-loop-helix, ac - achaete, Dcr-2 - dicer-2, l(1)sc - le…
GO:0007423	sensory organ development	1.04e-23	2.64e-21	6.21	10337	208	360	45	[E(spl)m5-HLH - enhancer of split m5, helix-loop-helix, Egfr - epidermal growth factor receptor, E(spl)m4-BFM - enhancer of split m4, bearded family member, tsh - teashirt, noc - no ocelli, E(spl)mgamma-HLH - enhancer of split mgamma, helix-loop-helix, E(spl)mdelta-HLH - enhancer of split mdelta, helix-loop-helix, ac - achaete, l(1)sc - lethal of scute, neur - neuralized, ase - asense, pnr - pann…
GO:0031323	regulation of cellular metabolic process	1.25e-22	3.08e-20	2.32	10337	1624	360	131	[her - hermaphrodite, E(spl)m5-HLH - enhancer of split m5, helix-loop-helix, MED31 - mediator complex subunit 31, rib - ribbon, cpa - capping protein alpha, Doc3 - dorsocross3, Six4 - cg3871 gene product from transcript cg3871-ra, E(spl)mgamma-HLH - enhancer of split mgamma, helix-loop-helix, E(spl)mdelta-HLH - enhancer of split mdelta, helix-loop-helix, ac - achaete, Dcr-2 - dicer-2, l(1)sc - le…
GO:0032501	multicellular organismal process	1.52e-21	3.6e-19	2.29	10337	1606	360	128	[E(spl)m5-HLH - enhancer of split m5, helix-loop-helix, MED31 - mediator complex subunit 31, Inx2 - innexin 2, shg - shotgun, E(spl)mgamma-HLH - enhancer of split mgamma, helix-loop-helix, ecd - ecdysoneless, E(spl)mdelta-HLH - enhancer of split mdelta, helix-loop-helix, nkd - naked cuticle, pnr - pannier, brk - brinker, fra - frazzled, ind - intermediate neuroblasts defective, ems - empty spirac…
GO:0048598	embryonic morphogenesis	4.62e-21	1.06e-18	6.57	10337	166	360	38	[gbb - glass bottom boat, sad - shadow, Egfr - epidermal growth factor receptor, tsh - teashirt, Inx2 - innexin 2, rib - ribbon, odd - odd skipped, fkh - fork head, shg - shotgun, ecd - ecdysoneless, Inx3 - innexin 3, run - runt, pnr - pannier, tkv - thickveins, spo - spook, kuk - kugelkern, ush - u-shaped, sob - sister of odd and bowl, aop - anterior open, sna - snail, arm - armadillo, CG13427 -…
GO:0030154	cell differentiation	5.19e-21	1.16e-18	5.52	10337	229	360	44	[E(spl)m5-HLH - enhancer of split m5, helix-loop-helix, Egfr - epidermal growth factor receptor, hh - hedgehog, tsh - teashirt, fkh - fork head, Doc3 - dorsocross3, E(spl)mgamma-HLH - enhancer of split mgamma, helix-loop-helix, E(spl)mdelta-HLH - enhancer of split mdelta, helix-loop-helix, ac - achaete, l(1)sc - lethal of scute, fd102C - forkhead domain 102c, ase - asense, pnr - pannier, phyl - p…
GO:0048731	system development	1.87e-20	4.04e-18	5.49	10337	225	360	43	[sad - shadow, Egfr - epidermal growth factor receptor, mid - midline, TBPH - tar dna-binding protein-43 homolog, rib - ribbon, shg - shotgun, noc - no ocelli, ac - achaete, l(1)sc - lethal of scute, neur - neuralized, ase - asense, bib - big brain, brk - brinker, exd - extradenticle, ind - intermediate neuroblasts defective, tkv - thickveins, Pp1-87B - protein phosphatase 1 at 87b, spo - spook, …
GO:0048518	positive regulation of biological process	1.93e-20	4.07e-18	2.42	10337	1328	360	112	[her - hermaphrodite, shg - shotgun, Doc3 - dorsocross3, E(spl)mgamma-HLH - enhancer of split mgamma, helix-loop-helix, ecd - ecdysoneless, ac - achaete, l(1)sc - lethal of scute, ase - asense, sbr - small bristles, pnr - pannier, trbl - tribbles, fra - frazzled, slmb - supernumerary limbs, Doc1 - dorsocross1, vnd - ventral nervous system defective, wg - wingless, byn - brachyenteron, tin - tinma…
GO:0009888	tissue development	3.93e-20	8.03e-18	5.13	10337	252	360	45	[Egfr - epidermal growth factor receptor, mid - midline, hh - hedgehog, en - engrailed, tsh - teashirt, cpa - capping protein alpha, shg - shotgun, Doc3 - dorsocross3, noc - no ocelli, Ndfip - nedd4 family interacting protein, Six4 - cg3871 gene product from transcript cg3871-ra, ci - cubitus interruptus, sog - short gastrulation, neur - neuralized, pnr - pannier, bib - big brain, Sep2 - septin 2…
GO:0048522	positive regulation of cellular process	1.42e-19	2.82e-17	2.49	10337	1186	360	103	[her - hermaphrodite, shg - shotgun, Doc3 - dorsocross3, E(spl)mgamma-HLH - enhancer of split mgamma, helix-loop-helix, ac - achaete, l(1)sc - lethal of scute, ase - asense, pnr - pannier, trbl - tribbles, fra - frazzled, slmb - supernumerary limbs, Doc1 - dorsocross1, vnd - ventral nervous system defective, wg - wingless, byn - brachyenteron, tin - tinman, mbc - myoblast city, twi - twist, tll -…
GO:0050793	regulation of developmental process	2.27e-19	4.4e-17	3.21	10337	645	360	72	[upd2 - unpaired 2, E(spl)m5-HLH - enhancer of split m5, helix-loop-helix, Him - holes in muscle, MED31 - mediator complex subunit 31, rib - ribbon, shg - shotgun, Ppt1 - palmitoyl-protein thioesterase 1, E(spl)mgamma-HLH - enhancer of split mgamma, helix-loop-helix, E(spl)mdelta-HLH - enhancer of split mdelta, helix-loop-helix, ac - achaete, ci - cubitus interruptus, l(1)sc - lethal of scute, as…
GO:0010629	negative regulation of gene expression	6.47e-19	1.22e-16	3.71	10337	457	360	59	[en - engrailed, noc - no ocelli, E(spl)mgamma-HLH - enhancer of split mgamma, helix-loop-helix, Six4 - cg3871 gene product from transcript cg3871-ra, E(spl)mdelta-HLH - enhancer of split mdelta, helix-loop-helix, Dcr-2 - dicer-2, CG6701 - cg6701 gene product from transcript cg6701-rd, pnr - pannier, brk - brinker, ind - intermediate neuroblasts defective, CG17806 - cg17806 gene product from tran…
GO:0048519	negative regulation of biological process	4.88e-18	8.98e-16	2.39	10337	1225	360	102	[MED31 - mediator complex subunit 31, cpa - capping protein alpha, Six4 - cg3871 gene product from transcript cg3871-ra, E(spl)mgamma-HLH - enhancer of split mgamma, helix-loop-helix, E(spl)mdelta-HLH - enhancer of split mdelta, helix-loop-helix, Dcr-2 - dicer-2, nkd - naked cuticle, ase - asense, pnr - pannier, trbl - tribbles, brk - brinker, ind - intermediate neuroblasts defective, slmb - supe…
GO:0001708	cell fate specification	8.67e-18	1.56e-15	10.16	10337	65	360	23	[Egfr - epidermal growth factor receptor, mid - midline, E(spl)m4-BFM - enhancer of split m4, bearded family member, hh - hedgehog, Ppt1 - palmitoyl-protein thioesterase 1, wg - wingless, btl - breathless, nkd - naked cuticle, hkb - huckebein, tin - tinman, lea - leak, twi - twist, tll - tailless, Ocho - cg3396 gene product from transcript cg3396-rb, pros - prospero, BobA - brother of bearded a, …
GO:0045595	regulation of cell differentiation	1.4e-17	2.45e-15	3.95	10337	371	360	51	[E(spl)m5-HLH - enhancer of split m5, helix-loop-helix, MED31 - mediator complex subunit 31, shg - shotgun, Ppt1 - palmitoyl-protein thioesterase 1, E(spl)mgamma-HLH - enhancer of split mgamma, helix-loop-helix, E(spl)mdelta-HLH - enhancer of split mdelta, helix-loop-helix, ac - achaete, l(1)sc - lethal of scute, ci - cubitus interruptus, ase - asense, fra - frazzled, Nedd8 - cg10679 gene product…
GO:0048646	anatomical structure formation involved in morphogenesis	1.94e-17	3.32e-15	3.99	10337	360	360	50	[E(spl)m5-HLH - enhancer of split m5, helix-loop-helix, Inx2 - innexin 2, shg - shotgun, Six4 - cg3871 gene product from transcript cg3871-ra, E(spl)mgamma-HLH - enhancer of split mgamma, helix-loop-helix, E(spl)mdelta-HLH - enhancer of split mdelta, helix-loop-helix, sog - short gastrulation, ci - cubitus interruptus, trbl - tribbles, brk - brinker, fra - frazzled, slmb - supernumerary limbs, ar…
GO:0035239	tube morphogenesis	5.11e-17	8.55e-15	6.17	10337	149	360	32	[Egfr - epidermal growth factor receptor, rib - ribbon, en - engrailed, hh - hedgehog, fkh - fork head, shg - shotgun, odd - odd skipped, noc - no ocelli, ecd - ecdysoneless, os - outstretched, brk - brinker, tkv - thickveins, ptc - patched, eya - eyes absent, sna - snail, arm - armadillo, seq - sequoia, wg - wingless, ato - atonal, trn - tartan, btl - breathless, hkb - huckebein, byn - brachyent…
GO:0051239	regulation of multicellular organismal process	6.97e-17	1.14e-14	2.98	10337	664	360	69	[upd2 - unpaired 2, E(spl)m5-HLH - enhancer of split m5, helix-loop-helix, Him - holes in muscle, MED31 - mediator complex subunit 31, shg - shotgun, Ppt1 - palmitoyl-protein thioesterase 1, E(spl)mgamma-HLH - enhancer of split mgamma, helix-loop-helix, E(spl)mdelta-HLH - enhancer of split mdelta, helix-loop-helix, ac - achaete, ci - cubitus interruptus, l(1)sc - lethal of scute, ase - asense, os…
GO:2000026	regulation of multicellular organismal development	1.07e-16	1.71e-14	3.33	10337	508	360	59	[E(spl)m5-HLH - enhancer of split m5, helix-loop-helix, Him - holes in muscle, MED31 - mediator complex subunit 31, shg - shotgun, Ppt1 - palmitoyl-protein thioesterase 1, E(spl)mgamma-HLH - enhancer of split mgamma, helix-loop-helix, E(spl)mdelta-HLH - enhancer of split mdelta, helix-loop-helix, ac - achaete, ci - cubitus interruptus, l(1)sc - lethal of scute, ase - asense, os - outstretched, fr…
GO:0035295	tube development	3.98e-16	6.24e-14	5.57	10337	170	360	33	[sad - shadow, mid - midline, Egfr - epidermal growth factor receptor, en - engrailed, tsh - teashirt, hh - hedgehog, cpa - capping protein alpha, Doc3 - dorsocross3, Ndfip - nedd4 family interacting protein, noc - no ocelli, sog - short gastrulation, ci - cubitus interruptus, pnr - pannier, Sep2 - septin 2, brk - brinker, tkv - thickveins, spo - spook, Sep5 - septin 5, Doc1 - dorsocross1, CG1420…
GO:0010605	negative regulation of macromolecule metabolic process	4.04e-16	6.2e-14	3.05	10337	603	360	64	[en - engrailed, cpa - capping protein alpha, noc - no ocelli, E(spl)mgamma-HLH - enhancer of split mgamma, helix-loop-helix, Six4 - cg3871 gene product from transcript cg3871-ra, E(spl)mdelta-HLH - enhancer of split mdelta, helix-loop-helix, Dcr-2 - dicer-2, CG6701 - cg6701 gene product from transcript cg6701-rd, pnr - pannier, brk - brinker, ind - intermediate neuroblasts defective, CG17806 - c…
GO:0009887	animal organ morphogenesis	1.22e-15	1.83e-13	4.31	10337	273	360	41	[Egfr - epidermal growth factor receptor, hh - hedgehog, en - engrailed, rib - ribbon, fkh - fork head, shg - shotgun, ac - achaete, ci - cubitus interruptus, os - outstretched, ase - asense, run - runt, pnr - pannier, brk - brinker, tkv - thickveins, tsr - twinstar, ptc - patched, eya - eyes absent, arm - armadillo, Hem - hem-protein, mirr - mirror, wg - wingless, ato - atonal, trn - tartan, btl…
GO:0048523	negative regulation of cellular process	1.52e-15	2.25e-13	2.4	10337	1052	360	88	[MED31 - mediator complex subunit 31, en - engrailed, cpa - capping protein alpha, E(spl)mgamma-HLH - enhancer of split mgamma, helix-loop-helix, Six4 - cg3871 gene product from transcript cg3871-ra, E(spl)mdelta-HLH - enhancer of split mdelta, helix-loop-helix, Dcr-2 - dicer-2, nkd - naked cuticle, sog - short gastrulation, ase - asense, pnr - pannier, trbl - tribbles, brk - brinker, ind - inter…
GO:1902679	negative regulation of RNA biosynthetic process	1.56e-15	2.25e-13	4.19	10337	288	360	42	[mid - midline, en - engrailed, tsh - teashirt, fkh - fork head, odd - odd skipped, Gsc - goosecoid, Six4 - cg3871 gene product from transcript cg3871-ra, E(spl)mgamma-HLH - enhancer of split mgamma, helix-loop-helix, E(spl)mdelta-HLH - enhancer of split mdelta, helix-loop-helix, Dcr-2 - dicer-2, CG10741 - cg10741 gene product from transcript cg10741-rb, pnr - pannier, run - runt, brk - brinker, …
GO:0045892	negative regulation of transcription, DNA-templated	1.56e-15	2.21e-13	4.19	10337	288	360	42	[mid - midline, en - engrailed, tsh - teashirt, fkh - fork head, odd - odd skipped, Gsc - goosecoid, Six4 - cg3871 gene product from transcript cg3871-ra, E(spl)mgamma-HLH - enhancer of split mgamma, helix-loop-helix, E(spl)mdelta-HLH - enhancer of split mdelta, helix-loop-helix, Dcr-2 - dicer-2, CG10741 - cg10741 gene product from transcript cg10741-rb, pnr - pannier, run - runt, brk - brinker, …
GO:1903507	negative regulation of nucleic acid-templated transcription	1.56e-15	2.16e-13	4.19	10337	288	360	42	[mid - midline, en - engrailed, tsh - teashirt, fkh - fork head, odd - odd skipped, Gsc - goosecoid, Six4 - cg3871 gene product from transcript cg3871-ra, E(spl)mgamma-HLH - enhancer of split mgamma, helix-loop-helix, E(spl)mdelta-HLH - enhancer of split mdelta, helix-loop-helix, Dcr-2 - dicer-2, CG10741 - cg10741 gene product from transcript cg10741-rb, pnr - pannier, run - runt, brk - brinker, …
GO:0007166	cell surface receptor signaling pathway	1.66e-15	2.26e-13	3.85	10337	343	360	46	[gbb - glass bottom boat, E(spl)m5-HLH - enhancer of split m5, helix-loop-helix, Egfr - epidermal growth factor receptor, E(spl)m4-BFM - enhancer of split m4, bearded family member, hh - hedgehog, tsh - teashirt, E(spl)mgamma-HLH - enhancer of split mgamma, helix-loop-helix, E(spl)mdelta-HLH - enhancer of split mdelta, helix-loop-helix, ci - cubitus interruptus, sog - short gastrulation, CG8786 -…
GO:0060284	regulation of cell development	1.77e-15	2.37e-13	4.17	10337	289	360	42	[Adf1 - adh transcription factor 1, E(spl)m5-HLH - enhancer of split m5, helix-loop-helix, Egfr - epidermal growth factor receptor, TBPH - tar dna-binding protein-43 homolog, MED31 - mediator complex subunit 31, Ppt1 - palmitoyl-protein thioesterase 1, shg - shotgun, E(spl)mgamma-HLH - enhancer of split mgamma, helix-loop-helix, E(spl)mdelta-HLH - enhancer of split mdelta, helix-loop-helix, ac - …
GO:0007398	ectoderm development	2.01e-15	2.65e-13	19.65	10337	19	360	13	[hh - hedgehog, wg - wingless, pdm2 - pou domain protein 2, sog - short gastrulation, neur - neuralized, pnr - pannier, bib - big brain, ind - intermediate neuroblasts defective, sim - single-minded, ush - u-shaped, Dr - drop, vnd - ventral nervous system defective, dpp - decapentaplegic]
GO:0009892	negative regulation of metabolic process	2.19e-15	2.83e-13	2.91	10337	641	360	65	[en - engrailed, cpa - capping protein alpha, noc - no ocelli, E(spl)mgamma-HLH - enhancer of split mgamma, helix-loop-helix, Six4 - cg3871 gene product from transcript cg3871-ra, E(spl)mdelta-HLH - enhancer of split mdelta, helix-loop-helix, Dcr-2 - dicer-2, CG6701 - cg6701 gene product from transcript cg6701-rd, pnr - pannier, brk - brinker, ind - intermediate neuroblasts defective, CG17806 - c…
GO:0051253	negative regulation of RNA metabolic process	2.43e-15	3.09e-13	4.05	10337	305	360	43	[mid - midline, TBPH - tar dna-binding protein-43 homolog, en - engrailed, tsh - teashirt, fkh - fork head, odd - odd skipped, Gsc - goosecoid, Six4 - cg3871 gene product from transcript cg3871-ra, E(spl)mgamma-HLH - enhancer of split mgamma, helix-loop-helix, E(spl)mdelta-HLH - enhancer of split mdelta, helix-loop-helix, Dcr-2 - dicer-2, CG10741 - cg10741 gene product from transcript cg10741-rb,…
GO:0048867	stem cell fate determination	5.02e-15	6.27e-13	14.85	10337	29	360	15	[inv - invected, mid - midline, en - engrailed, ac - achaete, nub - nubbin, mira - miranda, hkb - huckebein, l(1)sc - lethal of scute, ase - asense, run - runt, Kr - kruppel, ind - intermediate neuroblasts defective, pros - prospero, vnd - ventral nervous system defective, Dr - drop]
GO:0045934	negative regulation of nucleobase-containing compound metabolic process	5.7e-15	7e-13	3.88	10337	326	360	44	[mid - midline, TBPH - tar dna-binding protein-43 homolog, en - engrailed, tsh - teashirt, fkh - fork head, odd - odd skipped, Gsc - goosecoid, Six4 - cg3871 gene product from transcript cg3871-ra, E(spl)mgamma-HLH - enhancer of split mgamma, helix-loop-helix, E(spl)mdelta-HLH - enhancer of split mdelta, helix-loop-helix, Dcr-2 - dicer-2, CG10741 - cg10741 gene product from transcript cg10741-rb,…
GO:0050767	regulation of neurogenesis	1.01e-14	1.22e-12	4.59	10337	225	360	36	[Adf1 - adh transcription factor 1, E(spl)m5-HLH - enhancer of split m5, helix-loop-helix, TBPH - tar dna-binding protein-43 homolog, MED31 - mediator complex subunit 31, Ppt1 - palmitoyl-protein thioesterase 1, E(spl)mgamma-HLH - enhancer of split mgamma, helix-loop-helix, E(spl)mdelta-HLH - enhancer of split mdelta, helix-loop-helix, ac - achaete, l(1)sc - lethal of scute, neur - neuralized, as…
GO:0000122	negative regulation of transcription by RNA polymerase II	1.42e-14	1.68e-12	5.3	10337	168	360	31	[mid - midline, en - engrailed, tsh - teashirt, odd - odd skipped, fkh - fork head, E(spl)mgamma-HLH - enhancer of split mgamma, helix-loop-helix, E(spl)mdelta-HLH - enhancer of split mdelta, helix-loop-helix, pnr - pannier, brk - brinker, ind - intermediate neuroblasts defective, ush - u-shaped, klu - klumpfuss, sna - snail, vnd - ventral nervous system defective, arm - armadillo, aop - anterior…
GO:0060429	epithelium development	2.45e-14	2.86e-12	5.59	10337	149	360	29	[mid - midline, Egfr - epidermal growth factor receptor, en - engrailed, tsh - teashirt, hh - hedgehog, cpa - capping protein alpha, Doc3 - dorsocross3, noc - no ocelli, Ndfip - nedd4 family interacting protein, sog - short gastrulation, ci - cubitus interruptus, pnr - pannier, Sep2 - septin 2, brk - brinker, tkv - thickveins, Sep5 - septin 5, Doc1 - dorsocross1, tra - transformer, CG14204 - cg14…
GO:0009890	negative regulation of biosynthetic process	2.57e-14	2.95e-12	3.65	10337	354	360	45	[mid - midline, en - engrailed, tsh - teashirt, fkh - fork head, odd - odd skipped, Gsc - goosecoid, Six4 - cg3871 gene product from transcript cg3871-ra, E(spl)mgamma-HLH - enhancer of split mgamma, helix-loop-helix, E(spl)mdelta-HLH - enhancer of split mdelta, helix-loop-helix, Dcr-2 - dicer-2, CG10741 - cg10741 gene product from transcript cg10741-rb, pnr - pannier, run - runt, brk - brinker, …
GO:0031327	negative regulation of cellular biosynthetic process	2.57e-14	2.91e-12	3.65	10337	354	360	45	[mid - midline, en - engrailed, tsh - teashirt, fkh - fork head, odd - odd skipped, Gsc - goosecoid, Six4 - cg3871 gene product from transcript cg3871-ra, E(spl)mgamma-HLH - enhancer of split mgamma, helix-loop-helix, E(spl)mdelta-HLH - enhancer of split mdelta, helix-loop-helix, Dcr-2 - dicer-2, CG10741 - cg10741 gene product from transcript cg10741-rb, pnr - pannier, run - runt, brk - brinker, …
GO:0010558	negative regulation of macromolecule biosynthetic process	4.09e-14	4.56e-12	3.67	10337	344	360	44	[mid - midline, en - engrailed, tsh - teashirt, fkh - fork head, odd - odd skipped, Gsc - goosecoid, Six4 - cg3871 gene product from transcript cg3871-ra, E(spl)mgamma-HLH - enhancer of split mgamma, helix-loop-helix, E(spl)mdelta-HLH - enhancer of split mdelta, helix-loop-helix, Dcr-2 - dicer-2, CG10741 - cg10741 gene product from transcript cg10741-rb, pnr - pannier, run - runt, brk - brinker, …
GO:2000113	negative regulation of cellular macromolecule biosynthetic process	4.09e-14	4.49e-12	3.67	10337	344	360	44	[mid - midline, en - engrailed, tsh - teashirt, fkh - fork head, odd - odd skipped, Gsc - goosecoid, Six4 - cg3871 gene product from transcript cg3871-ra, E(spl)mgamma-HLH - enhancer of split mgamma, helix-loop-helix, E(spl)mdelta-HLH - enhancer of split mdelta, helix-loop-helix, Dcr-2 - dicer-2, CG10741 - cg10741 gene product from transcript cg10741-rb, pnr - pannier, run - runt, brk - brinker, …
GO:0007419	ventral cord development	5.08e-14	5.5e-12	8.04	10337	75	360	21	[gbb - glass bottom boat, nub - nubbin, ac - achaete, mira - miranda, l(1)sc - lethal of scute, neur - neuralized, run - runt, tin - tinman, Kr - kruppel, lea - leak, ind - intermediate neuroblasts defective, ems - empty spiracles, sim - single-minded, pros - prospero, 18w - 18 wheeler, eya - eyes absent, Dr - drop, vnd - ventral nervous system defective, Notum - cg13076 gene product from transcr…
GO:0045165	cell fate commitment	5.88e-14	6.28e-12	6.41	10337	112	360	25	[mid - midline, bl - bancal, Egfr - epidermal growth factor receptor, noc - no ocelli, phyl - phyllopod, sim - single-minded, Doc1 - dorsocross1, ptc - patched, sna - snail, aop - anterior open, wntD - wnt inhibitor of dorsal, wg - wingless, ato - atonal, mira - miranda, spi - spitz, twi - twist, tll - tailless, pon - partner of numb, sca - scabrous, hth - homothorax, pros - prospero, Wnt5 - wnt …
GO:0009886	post-embryonic animal morphogenesis	5.98e-14	6.29e-12	3.86	10337	305	360	41	[gbb - glass bottom boat, Egfr - epidermal growth factor receptor, hh - hedgehog, en - engrailed, tsh - teashirt, odd - odd skipped, shg - shotgun, sog - short gastrulation, neur - neuralized, os - outstretched, brk - brinker, tkv - thickveins, tsr - twinstar, ptc - patched, eya - eyes absent, arm - armadillo, Dr - drop, sob - sister of odd and bowl, fj - four-jointed, Traf4 - tnf-receptor-associ…
GO:0006928	movement of cell or subcellular component	6.8e-14	7.05e-12	2.9	10337	585	360	59	[sad - shadow, en - engrailed, rib - ribbon, cpa - capping protein alpha, shg - shotgun, os - outstretched, fra - frazzled, tsr - twinstar, ptc - patched, wntD - wnt inhibitor of dorsal, Hem - hem-protein, Vap-33-1 - cg5014 gene product from transcript cg5014-rb, Sema-2a - cg4700 gene product from transcript cg4700-rc, trn - tartan, byn - brachyenteron, ImpL2 - ecdysone-inducible gene l2, Kr - kr…
GO:0010604	positive regulation of macromolecule metabolic process	8.51e-14	8.7e-12	2.73	10337	674	360	64	[her - hermaphrodite, en - engrailed, Doc3 - dorsocross3, ac - achaete, ci - cubitus interruptus, l(1)sc - lethal of scute, wnd - wallenda, ase - asense, pnr - pannier, trbl - tribbles, CG17806 - cg17806 gene product from transcript cg17806-ra, slmb - supernumerary limbs, mle - maleless, Doc1 - dorsocross1, arm - armadillo, vnd - ventral nervous system defective, byn - brachyenteron, tin - tinman…
GO:0009893	positive regulation of metabolic process	9.67e-14	9.75e-12	2.64	10337	729	360	67	[her - hermaphrodite, en - engrailed, Doc3 - dorsocross3, ecd - ecdysoneless, ac - achaete, ci - cubitus interruptus, l(1)sc - lethal of scute, wnd - wallenda, ase - asense, pnr - pannier, trbl - tribbles, CG17806 - cg17806 gene product from transcript cg17806-ra, slmb - supernumerary limbs, mle - maleless, Doc1 - dorsocross1, arm - armadillo, vnd - ventral nervous system defective, byn - brachye…
GO:0045944	positive regulation of transcription by RNA polymerase II	1.28e-13	1.27e-11	3.94	10337	284	360	39	[Adf1 - adh transcription factor 1, her - hermaphrodite, mid - midline, en - engrailed, tsh - teashirt, fkh - fork head, odd - odd skipped, Doc3 - dorsocross3, ac - achaete, ci - cubitus interruptus, l(1)sc - lethal of scute, ase - asense, run - runt, pnr - pannier, exd - extradenticle, CG17806 - cg17806 gene product from transcript cg17806-ra, sim - single-minded, mle - maleless, Doc1 - dorsocro…
GO:0051960	regulation of nervous system development	2.27e-13	2.23e-11	3.79	10337	303	360	40	[gbb - glass bottom boat, Adf1 - adh transcription factor 1, E(spl)m5-HLH - enhancer of split m5, helix-loop-helix, TBPH - tar dna-binding protein-43 homolog, mid - midline, MED31 - mediator complex subunit 31, Ppt1 - palmitoyl-protein thioesterase 1, E(spl)mgamma-HLH - enhancer of split mgamma, helix-loop-helix, E(spl)mdelta-HLH - enhancer of split mdelta, helix-loop-helix, ac - achaete, l(1)sc …
GO:0035282	segmentation	2.36e-13	2.29e-11	9.23	10337	56	360	18	[E(spl)m5-HLH - enhancer of split m5, helix-loop-helix, en - engrailed, hh - hedgehog, odd - odd skipped, E(spl)mgamma-HLH - enhancer of split mgamma, helix-loop-helix, E(spl)mdelta-HLH - enhancer of split mdelta, helix-loop-helix, ci - cubitus interruptus, os - outstretched, pnr - pannier, D - dichaete, Kr - kruppel, hth - homothorax, ems - empty spiracles, slp1 - sloppy paired 1, tsr - twinstar…
GO:0007417	central nervous system development	2.57e-13	2.46e-11	8.52	10337	64	360	19	[sad - shadow, Hem - hem-protein, mid - midline, TBPH - tar dna-binding protein-43 homolog, rib - ribbon, pdm2 - pou domain protein 2, ac - achaete, hkb - huckebein, l(1)sc - lethal of scute, ase - asense, D - dichaete, ind - intermediate neuroblasts defective, mbc - myoblast city, spo - spook, Lam - lamin, pros - prospero, sna - snail, Dr - drop, vnd - ventral nervous system defective]
GO:0007400	neuroblast fate determination	3.19e-13	3.01e-11	14.93	10337	25	360	13	[inv - invected, en - engrailed, ac - achaete, mira - miranda, hkb - huckebein, l(1)sc - lethal of scute, ase - asense, run - runt, Kr - kruppel, ind - intermediate neuroblasts defective, pros - prospero, vnd - ventral nervous system defective, Dr - drop]
GO:0060562	epithelial tube morphogenesis	3.46e-13	3.23e-11	6.94	10337	91	360	22	[Egfr - epidermal growth factor receptor, hh - hedgehog, rib - ribbon, en - engrailed, fkh - fork head, odd - odd skipped, wg - wingless, ecd - ecdysoneless, ato - atonal, os - outstretched, byn - brachyenteron, Kr - kruppel, brk - brinker, tkv - thickveins, twi - twist, opa - odd paired, ptc - patched, eya - eyes absent, sna - snail, arm - armadillo, dpp - decapentaplegic, pnt - pointed]
GO:0009952	anterior/posterior pattern specification	1.29e-12	1.19e-10	9.99	10337	46	360	16	[E(spl)m5-HLH - enhancer of split m5, helix-loop-helix, inv - invected, hh - hedgehog, en - engrailed, odd - odd skipped, wg - wingless, E(spl)mgamma-HLH - enhancer of split mgamma, helix-loop-helix, E(spl)mdelta-HLH - enhancer of split mdelta, helix-loop-helix, ci - cubitus interruptus, run - runt, tkv - thickveins, E(spl)m7-HLH - enhancer of split m7, helix-loop-helix, ptc - patched, E(spl)m8-H…
GO:0016477	cell migration	1.48e-12	1.34e-10	4.12	10337	237	360	34	[Egfr - epidermal growth factor receptor, hh - hedgehog, rib - ribbon, shg - shotgun, Vang - van gogh, os - outstretched, tkv - thickveins, fra - frazzled, tsr - twinstar, eya - eyes absent, aop - anterior open, wntD - wnt inhibitor of dorsal, Hem - hem-protein, Sema-2a - cg4700 gene product from transcript cg4700-rc, trn - tartan, Socs36E - suppressor of cytokine signaling at 36e, btl - breathle…
GO:0010628	positive regulation of gene expression	1.7e-12	1.53e-10	3.05	10337	461	360	49	[her - hermaphrodite, en - engrailed, Doc3 - dorsocross3, ac - achaete, l(1)sc - lethal of scute, ci - cubitus interruptus, ase - asense, pnr - pannier, CG17806 - cg17806 gene product from transcript cg17806-ra, mle - maleless, Doc1 - dorsocross1, vnd - ventral nervous system defective, arm - armadillo, byn - brachyenteron, tin - tinman, NC2beta - cg4185 gene product from transcript cg4185-ra, tw…
GO:0051173	positive regulation of nitrogen compound metabolic process	2.58e-12	2.29e-10	2.63	10337	654	360	60	[her - hermaphrodite, en - engrailed, Doc3 - dorsocross3, ac - achaete, ci - cubitus interruptus, l(1)sc - lethal of scute, wnd - wallenda, ase - asense, pnr - pannier, trbl - tribbles, CG17806 - cg17806 gene product from transcript cg17806-ra, mle - maleless, slmb - supernumerary limbs, Doc1 - dorsocross1, arm - armadillo, vnd - ventral nervous system defective, byn - brachyenteron, tin - tinman…
GO:0016331	morphogenesis of embryonic epithelium	3.35e-12	2.94e-10	6.25	10337	101	360	22	[Traf4 - tnf-receptor-associated factor 4, gbb - glass bottom boat, sad - shadow, Egfr - epidermal growth factor receptor, rib - ribbon, Inx2 - innexin 2, wg - wingless, Lac - lachesin, Inx3 - innexin 3, pnr - pannier, tin - tinman, mbc - myoblast city, tkv - thickveins, spi - spitz, spo - spook, kuk - kugelkern, ush - u-shaped, aop - anterior open, arm - armadillo, ed - echinoid, dpp - decapenta…
GO:0031325	positive regulation of cellular metabolic process	4.07e-12	3.53e-10	2.58	10337	679	360	61	[her - hermaphrodite, en - engrailed, Doc3 - dorsocross3, ac - achaete, ci - cubitus interruptus, l(1)sc - lethal of scute, wnd - wallenda, ase - asense, pnr - pannier, trbl - tribbles, CG17806 - cg17806 gene product from transcript cg17806-ra, mle - maleless, slmb - supernumerary limbs, Doc1 - dorsocross1, arm - armadillo, vnd - ventral nervous system defective, byn - brachyenteron, tin - tinman…
GO:0051172	negative regulation of nitrogen compound metabolic process	4.26e-12	3.65e-10	2.94	10337	489	360	50	[en - engrailed, cpa - capping protein alpha, E(spl)mgamma-HLH - enhancer of split mgamma, helix-loop-helix, Six4 - cg3871 gene product from transcript cg3871-ra, E(spl)mdelta-HLH - enhancer of split mdelta, helix-loop-helix, Dcr-2 - dicer-2, pnr - pannier, brk - brinker, ind - intermediate neuroblasts defective, CG17806 - cg17806 gene product from transcript cg17806-ra, vnd - ventral nervous sys…
GO:1902680	positive regulation of RNA biosynthetic process	6.72e-12	5.69e-10	3.23	10337	382	360	43	[Adf1 - adh transcription factor 1, her - hermaphrodite, mid - midline, en - engrailed, tsh - teashirt, fkh - fork head, odd - odd skipped, Doc3 - dorsocross3, ac - achaete, ci - cubitus interruptus, l(1)sc - lethal of scute, CG6480 - cg6480 gene product from transcript cg6480-ra, ase - asense, pnr - pannier, run - runt, exd - extradenticle, CG17806 - cg17806 gene product from transcript cg17806-…
GO:0045893	positive regulation of transcription, DNA-templated	6.72e-12	5.63e-10	3.23	10337	382	360	43	[Adf1 - adh transcription factor 1, her - hermaphrodite, mid - midline, en - engrailed, tsh - teashirt, fkh - fork head, odd - odd skipped, Doc3 - dorsocross3, ac - achaete, ci - cubitus interruptus, l(1)sc - lethal of scute, CG6480 - cg6480 gene product from transcript cg6480-ra, ase - asense, pnr - pannier, run - runt, exd - extradenticle, CG17806 - cg17806 gene product from transcript cg17806-…
GO:1903508	positive regulation of nucleic acid-templated transcription	6.72e-12	5.56e-10	3.23	10337	382	360	43	[Adf1 - adh transcription factor 1, her - hermaphrodite, mid - midline, en - engrailed, tsh - teashirt, fkh - fork head, odd - odd skipped, Doc3 - dorsocross3, ac - achaete, ci - cubitus interruptus, l(1)sc - lethal of scute, CG6480 - cg6480 gene product from transcript cg6480-ra, ase - asense, pnr - pannier, run - runt, exd - extradenticle, CG17806 - cg17806 gene product from transcript cg17806-…
GO:0048583	regulation of response to stimulus	9.44e-12	7.73e-10	2.35	10337	842	360	69	[cpa - capping protein alpha, Ppt1 - palmitoyl-protein thioesterase 1, Dcr-2 - dicer-2, ac - achaete, nkd - naked cuticle, ci - cubitus interruptus, sog - short gastrulation, wnd - wallenda, os - outstretched, pnr - pannier, trbl - tribbles, brk - brinker, Nedd8 - cg10679 gene product from transcript cg10679-ra, slmb - supernumerary limbs, ptc - patched, Tom - twin of m4, Sema-2a - cg4700 gene pr…
GO:0007447	imaginal disc pattern formation	9.66e-12	7.82e-10	6.28	10337	96	360	21	[gbb - glass bottom boat, inv - invected, Slh - sly-1 homologous, mid - midline, Egfr - epidermal growth factor receptor, tsh - teashirt, hh - hedgehog, en - engrailed, wg - wingless, E(spl)mgamma-HLH - enhancer of split mgamma, helix-loop-helix, ci - cubitus interruptus, Psn - presenilin, tkv - thickveins, hth - homothorax, ptc - patched, arr - arrow, ft - fat, Dr - drop, Notum - cg13076 gene pr…
GO:0022414	reproductive process	1.37e-11	1.1e-09	2.15	10337	1066	360	80	[her - hermaphrodite, Inx2 - innexin 2, en - engrailed, rib - ribbon, cpa - capping protein alpha, shg - shotgun, ecd - ecdysoneless, Six4 - cg3871 gene product from transcript cg3871-ra, ci - cubitus interruptus, sog - short gastrulation, wnd - wallenda, os - outstretched, bib - big brain, CG11985 - cg11985 gene product from transcript cg11985-ra, slmb - supernumerary limbs, mle - maleless, tsr …
GO:0048870	cell motility	2.1e-11	1.66e-09	3.75	10337	260	360	34	[Egfr - epidermal growth factor receptor, hh - hedgehog, rib - ribbon, shg - shotgun, Vang - van gogh, os - outstretched, tkv - thickveins, fra - frazzled, tsr - twinstar, eya - eyes absent, aop - anterior open, wntD - wnt inhibitor of dorsal, Hem - hem-protein, Sema-2a - cg4700 gene product from transcript cg4700-rc, trn - tartan, Socs36E - suppressor of cytokine signaling at 36e, btl - breathle…
GO:0051254	positive regulation of RNA metabolic process	2.86e-11	2.24e-09	3.09	10337	399	360	43	[Adf1 - adh transcription factor 1, her - hermaphrodite, mid - midline, tsh - teashirt, en - engrailed, odd - odd skipped, fkh - fork head, Doc3 - dorsocross3, ac - achaete, ci - cubitus interruptus, l(1)sc - lethal of scute, CG6480 - cg6480 gene product from transcript cg6480-ra, ase - asense, run - runt, pnr - pannier, exd - extradenticle, CG17806 - cg17806 gene product from transcript cg17806-…
GO:0040011	locomotion	3.16e-11	2.45e-09	3.25	10337	353	360	40	[Egfr - epidermal growth factor receptor, TBPH - tar dna-binding protein-43 homolog, hh - hedgehog, rib - ribbon, shg - shotgun, os - outstretched, Vang - van gogh, tkv - thickveins, fra - frazzled, Pp1-87B - protein phosphatase 1 at 87b, tsr - twinstar, sim - single-minded, eya - eyes absent, aop - anterior open, wntD - wnt inhibitor of dorsal, Hem - hem-protein, Sema-2a - cg4700 gene product fr…
GO:0009880	embryonic pattern specification	4.11e-11	3.16e-09	6.57	10337	83	360	19	[Egfr - epidermal growth factor receptor, MED31 - mediator complex subunit 31, hh - hedgehog, odd - odd skipped, tld - tolloid, mira - miranda, ci - cubitus interruptus, sog - short gastrulation, os - outstretched, pnr - pannier, D - dichaete, Kr - kruppel, tll - tailless, Shc - shc-adaptor protein, slp1 - sloppy paired 1, edl - ets-domain lacking, sob - sister of odd and bowl, dpp - decapentaple…
GO:0001654	eye development	4.27e-11	3.24e-09	5.28	10337	125	360	23	[Traf4 - tnf-receptor-associated factor 4, E(spl)m5-HLH - enhancer of split m5, helix-loop-helix, Egfr - epidermal growth factor receptor, tsh - teashirt, E(spl)mgamma-HLH - enhancer of split mgamma, helix-loop-helix, Chc - clathrin heavy chain, E(spl)mdelta-HLH - enhancer of split mdelta, helix-loop-helix, neur - neuralized, danr - distal antenna-related, Kr - kruppel, dan - distal antenna, fra …
GO:0048732	gland development	4.51e-11	3.39e-09	9.8	10337	41	360	14	[Egfr - epidermal growth factor receptor, rib - ribbon, tsh - teashirt, fkh - fork head, wg - wingless, ecd - ecdysoneless, hkb - huckebein, sog - short gastrulation, pnr - pannier, tin - tinman, tll - tailless, ush - u-shaped, dpp - decapentaplegic, gt - giant]
GO:0031324	negative regulation of cellular metabolic process	5.82e-11	4.33e-09	2.73	10337	525	360	50	[en - engrailed, cpa - capping protein alpha, E(spl)mgamma-HLH - enhancer of split mgamma, helix-loop-helix, Six4 - cg3871 gene product from transcript cg3871-ra, E(spl)mdelta-HLH - enhancer of split mdelta, helix-loop-helix, Dcr-2 - dicer-2, pnr - pannier, brk - brinker, ind - intermediate neuroblasts defective, CG17806 - cg17806 gene product from transcript cg17806-ra, vnd - ventral nervous sys…
GO:0042659	regulation of cell fate specification	7.3e-11	5.38e-09	13.73	10337	23	360	11	[exd - extradenticle, mid - midline, hth - homothorax, wg - wingless, pros - prospero, ush - u-shaped, eya - eyes absent, aop - anterior open, Dr - drop, ed - echinoid, pnt - pointed]
GO:0010557	positive regulation of macromolecule biosynthetic process	7.34e-11	5.35e-09	2.96	10337	427	360	44	[Adf1 - adh transcription factor 1, her - hermaphrodite, mid - midline, tsh - teashirt, en - engrailed, odd - odd skipped, fkh - fork head, Doc3 - dorsocross3, ac - achaete, ci - cubitus interruptus, l(1)sc - lethal of scute, CG6480 - cg6480 gene product from transcript cg6480-ra, ase - asense, run - runt, pnr - pannier, Pabp2 - cg2163 gene product from transcript cg2163-ra, exd - extradenticle, …
GO:0045935	positive regulation of nucleobase-containing compound metabolic process	1.4e-10	1.01e-08	2.95	10337	419	360	43	[Adf1 - adh transcription factor 1, her - hermaphrodite, mid - midline, tsh - teashirt, en - engrailed, odd - odd skipped, fkh - fork head, Doc3 - dorsocross3, ac - achaete, ci - cubitus interruptus, l(1)sc - lethal of scute, CG6480 - cg6480 gene product from transcript cg6480-ra, ase - asense, run - runt, pnr - pannier, exd - extradenticle, CG17806 - cg17806 gene product from transcript cg17806-…
GO:0007219	Notch signaling pathway	1.88e-10	1.34e-08	8.93	10337	45	360	14	[E(spl)m5-HLH - enhancer of split m5, helix-loop-helix, E(spl)m4-BFM - enhancer of split m4, bearded family member, E(spl)mgamma-HLH - enhancer of split mgamma, helix-loop-helix, E(spl)mdelta-HLH - enhancer of split mdelta, helix-loop-helix, Psn - presenilin, bib - big brain, spdo - sanpodo, Ocho - cg3396 gene product from transcript cg3396-rb, E(spl)m7-HLH - enhancer of split m7, helix-loop-heli…
GO:0048592	eye morphogenesis	2.26e-10	1.6e-08	6	10337	91	360	19	[hh - hedgehog, mirr - mirror, shg - shotgun, wg - wingless, ato - atonal, btl - breathless, ci - cubitus interruptus, os - outstretched, run - runt, tkv - thickveins, tll - tailless, Sra-1 - specifically rac1-associated protein 1, Lam - lamin, tsr - twinstar, ptc - patched, arr - arrow, eya - eyes absent, arm - armadillo, dpp - decapentaplegic]
GO:0090596	sensory organ morphogenesis	2.26e-10	1.59e-08	6	10337	91	360	19	[hh - hedgehog, mirr - mirror, shg - shotgun, wg - wingless, ato - atonal, btl - breathless, ci - cubitus interruptus, os - outstretched, run - runt, tkv - thickveins, tll - tailless, Lam - lamin, Sra-1 - specifically rac1-associated protein 1, tsr - twinstar, ptc - patched, arr - arrow, eya - eyes absent, arm - armadillo, dpp - decapentaplegic]
GO:0009891	positive regulation of biosynthetic process	2.29e-10	1.59e-08	2.82	10337	459	360	45	[Adf1 - adh transcription factor 1, her - hermaphrodite, mid - midline, tsh - teashirt, en - engrailed, fkh - fork head, odd - odd skipped, Doc3 - dorsocross3, ac - achaete, ci - cubitus interruptus, l(1)sc - lethal of scute, CG6480 - cg6480 gene product from transcript cg6480-ra, ase - asense, run - runt, pnr - pannier, Pabp2 - cg2163 gene product from transcript cg2163-ra, exd - extradenticle, …
GO:0031328	positive regulation of cellular biosynthetic process	2.29e-10	1.58e-08	2.82	10337	459	360	45	[Adf1 - adh transcription factor 1, her - hermaphrodite, mid - midline, tsh - teashirt, en - engrailed, fkh - fork head, odd - odd skipped, Doc3 - dorsocross3, ac - achaete, ci - cubitus interruptus, l(1)sc - lethal of scute, CG6480 - cg6480 gene product from transcript cg6480-ra, ase - asense, run - runt, pnr - pannier, Pabp2 - cg2163 gene product from transcript cg2163-ra, exd - extradenticle, …
GO:0032989	cellular component morphogenesis	2.35e-10	1.61e-08	3.52	10337	269	360	33	[mid - midline, hh - hedgehog, en - engrailed, cpa - capping protein alpha, shg - shotgun, ci - cubitus interruptus, CG16974 - cg16974 gene product from transcript cg16974-rb, CG6701 - cg6701 gene product from transcript cg6701-rd, tkv - thickveins, fra - frazzled, ems - empty spiracles, tsr - twinstar, sim - single-minded, slmb - supernumerary limbs, arm - armadillo, seq - sequoia, CG7261 - cg72…
GO:0010453	regulation of cell fate commitment	3.2e-10	2.16e-08	10.77	10337	32	360	12	[exd - extradenticle, mid - midline, hth - homothorax, wg - wingless, pros - prospero, Socs36E - suppressor of cytokine signaling at 36e, eya - eyes absent, ush - u-shaped, aop - anterior open, Dr - drop, ed - echinoid, pnt - pointed]
GO:0051241	negative regulation of multicellular organismal process	5.19e-10	3.47e-08	4.04	10337	192	360	27	[Egfr - epidermal growth factor receptor, Him - holes in muscle, TBPH - tar dna-binding protein-43 homolog, MED31 - mediator complex subunit 31, tsh - teashirt, fkh - fork head, neur - neuralized, tkv - thickveins, slmb - supernumerary limbs, aop - anterior open, gt - giant, trsn - translin, CG9636 - cg9636 gene product from transcript cg9636-rd, MED10 - mediator complex subunit 10, sdk - sidekic…
GO:0051093	negative regulation of developmental process	6.57e-10	4.36e-08	4	10337	194	360	27	[TBPH - tar dna-binding protein-43 homolog, Him - holes in muscle, Egfr - epidermal growth factor receptor, MED31 - mediator complex subunit 31, tsh - teashirt, fkh - fork head, neur - neuralized, tkv - thickveins, slmb - supernumerary limbs, ush - u-shaped, eya - eyes absent, aop - anterior open, gt - giant, MED10 - mediator complex subunit 10, sdk - sidekick, wg - wingless, Sema-2a - cg4700 gen…
GO:0007420	brain development	7.29e-10	4.79e-08	10.13	10337	34	360	12	[D - dichaete, exd - extradenticle, ind - intermediate neuroblasts defective, shg - shotgun, hth - homothorax, ems - empty spiracles, sim - single-minded, noc - no ocelli, pros - prospero, ato - atonal, vnd - ventral nervous system defective, Dr - drop]
GO:0048749	compound eye development	1.2e-09	7.85e-08	5.17	10337	111	360	20	[E(spl)m5-HLH - enhancer of split m5, helix-loop-helix, Egfr - epidermal growth factor receptor, tsh - teashirt, E(spl)mgamma-HLH - enhancer of split mgamma, helix-loop-helix, Chc - clathrin heavy chain, E(spl)mdelta-HLH - enhancer of split mdelta, helix-loop-helix, neur - neuralized, danr - distal antenna-related, Kr - kruppel, dan - distal antenna, fra - frazzled, sca - scabrous, hth - homothor…
GO:0061326	renal tubule development	1.3e-09	8.38e-08	15.2	10337	17	360	9	[brk - brinker, tkv - thickveins, mbc - myoblast city, hth - homothorax, Doc3 - dorsocross3, wg - wingless, Doc1 - dorsocross1, dpp - decapentaplegic, sog - short gastrulation]
GO:0072002	Malpighian tubule development	1.3e-09	8.3e-08	15.2	10337	17	360	9	[brk - brinker, tkv - thickveins, mbc - myoblast city, hth - homothorax, Doc3 - dorsocross3, wg - wingless, Doc1 - dorsocross1, dpp - decapentaplegic, sog - short gastrulation]
GO:0014019	neuroblast development	1.3e-09	8.23e-08	15.2	10337	17	360	9	[D - dichaete, mid - midline, tll - tailless, ems - empty spiracles, wg - wingless, pdm2 - pou domain protein 2, klu - klumpfuss, arm - armadillo, vnd - ventral nervous system defective]
GO:0048608	reproductive structure development	2.1e-09	1.32e-07	7.58	10337	53	360	14	[mid - midline, Egfr - epidermal growth factor receptor, rib - ribbon, en - engrailed, hh - hedgehog, shg - shotgun, Six4 - cg3871 gene product from transcript cg3871-ra, tin - tinman, lea - leak, tsr - twinstar, ptc - patched, eya - eyes absent, Dr - drop, aop - anterior open]
GO:0097485	neuron projection guidance	2.18e-09	1.36e-07	3.57	10337	233	360	29	[sad - shadow, mid - midline, en - engrailed, shg - shotgun, run - runt, fra - frazzled, Pp1-87B - protein phosphatase 1 at 87b, sim - single-minded, ptc - patched, eya - eyes absent, seq - sequoia, gt - giant, comm2 - cg7554 gene product from transcript cg7554-ra, comm - commissureless, mirr - mirror, Sema-2a - cg4700 gene product from transcript cg4700-rc, trn - tartan, erm - earmuff, D - dicha…
GO:0009966	regulation of signal transduction	2.47e-09	1.53e-07	2.38	10337	640	360	53	[cpa - capping protein alpha, nkd - naked cuticle, sog - short gastrulation, ci - cubitus interruptus, wnd - wallenda, trbl - tribbles, brk - brinker, Nedd8 - cg10679 gene product from transcript cg10679-ra, slmb - supernumerary limbs, ptc - patched, Tom - twin of m4, Fbxl4 - f box and leucine-rich-repeat gene 4, tld - tolloid, Chc - clathrin heavy chain, Psn - presenilin, ImpL2 - ecdysone-induci…
GO:0007391	dorsal closure	2.49e-09	1.53e-07	5.56	10337	93	360	18	[Traf4 - tnf-receptor-associated factor 4, sad - shadow, gbb - glass bottom boat, Egfr - epidermal growth factor receptor, rib - ribbon, wg - wingless, Inx3 - innexin 3, pnr - pannier, spi - spitz, mbc - myoblast city, tkv - thickveins, spo - spook, ush - u-shaped, aop - anterior open, arm - armadillo, ed - echinoid, dpp - decapentaplegic, emc - extra macrochaetae]
GO:0016360	sensory organ precursor cell fate determination	2.51e-09	1.53e-07	14.36	10337	18	360	9	[phyl - phyllopod, sens - senseless, Brd - bearded, E(spl)m8-HLH - enhancer of split m8, helix-loop-helix, BobA - brother of bearded a, ato - atonal, Tom - twin of m4, klu - klumpfuss, neur - neuralized]
GO:0048864	stem cell development	2.51e-09	1.52e-07	14.36	10337	18	360	9	[D - dichaete, mid - midline, tll - tailless, ems - empty spiracles, wg - wingless, pdm2 - pou domain protein 2, klu - klumpfuss, vnd - ventral nervous system defective, arm - armadillo]
GO:0060582	cell fate determination involved in pattern specification	2.51e-09	1.51e-07	14.36	10337	18	360	9	[phyl - phyllopod, sens - senseless, Brd - bearded, E(spl)m8-HLH - enhancer of split m8, helix-loop-helix, BobA - brother of bearded a, ato - atonal, klu - klumpfuss, Tom - twin of m4, neur - neuralized]
GO:0030182	neuron differentiation	3.39e-09	2.02e-07	6.73	10337	64	360	15	[wntD - wnt inhibitor of dorsal, Egfr - epidermal growth factor receptor, hh - hedgehog, E(spl)mdelta-HLH - enhancer of split mdelta, helix-loop-helix, ac - achaete, l(1)sc - lethal of scute, spi - spitz, Shc - shc-adaptor protein, sens - senseless, Wnt5 - wnt oncogene analog 5, pros - prospero, klu - klumpfuss, arm - armadillo, aop - anterior open, emc - extra macrochaetae]
GO:0007411	axon guidance	3.78e-09	2.23e-07	3.59	10337	224	360	28	[sad - shadow, mid - midline, en - engrailed, shg - shotgun, run - runt, fra - frazzled, Pp1-87B - protein phosphatase 1 at 87b, sim - single-minded, ptc - patched, eya - eyes absent, seq - sequoia, gt - giant, comm2 - cg7554 gene product from transcript cg7554-ra, comm - commissureless, mirr - mirror, Sema-2a - cg4700 gene product from transcript cg4700-rc, trn - tartan, erm - earmuff, D - dicha…
GO:0035222	wing disc pattern formation	5.36e-09	3.13e-07	6.53	10337	66	360	15	[gbb - glass bottom boat, inv - invected, Slh - sly-1 homologous, en - engrailed, hh - hedgehog, tsh - teashirt, E(spl)mgamma-HLH - enhancer of split mgamma, helix-loop-helix, ci - cubitus interruptus, Psn - presenilin, tkv - thickveins, ptc - patched, Dr - drop, Notum - cg13076 gene product from transcript cg13076-ra, dpp - decapentaplegic, pnt - pointed]
GO:0048100	wing disc anterior/posterior pattern formation	6.43e-09	3.73e-07	20.1	10337	10	360	7	[tkv - thickveins, inv - invected, en - engrailed, hh - hedgehog, ptc - patched, dpp - decapentaplegic, ci - cubitus interruptus]
GO:0061331	epithelial cell proliferation involved in Malpighian tubule morphogenesis	6.43e-09	3.7e-07	20.1	10337	10	360	7	[spi - spitz, Egfr - epidermal growth factor receptor, wg - wingless, ac - achaete, l(1)sc - lethal of scute, ase - asense, pnt - pointed]
GO:2001013	epithelial cell proliferation involved in renal tubule morphogenesis	6.43e-09	3.67e-07	20.1	10337	10	360	7	[Egfr - epidermal growth factor receptor, spi - spitz, wg - wingless, ac - achaete, l(1)sc - lethal of scute, ase - asense, pnt - pointed]
GO:0050673	epithelial cell proliferation	6.43e-09	3.64e-07	20.1	10337	10	360	7	[spi - spitz, Egfr - epidermal growth factor receptor, wg - wingless, ac - achaete, l(1)sc - lethal of scute, ase - asense, pnt - pointed]
GO:0003006	developmental process involved in reproduction	7.4e-09	4.16e-07	2.41	10337	585	360	49	[her - hermaphrodite, en - engrailed, rib - ribbon, Inx2 - innexin 2, cpa - capping protein alpha, shg - shotgun, Six4 - cg3871 gene product from transcript cg3871-ra, ecd - ecdysoneless, sog - short gastrulation, ci - cubitus interruptus, os - outstretched, bib - big brain, tsr - twinstar, slmb - supernumerary limbs, ptc - patched, arm - armadillo, Dr - drop, tra - transformer, ph-p - polyhomeot…
GO:2000027	regulation of animal organ morphogenesis	8.07e-09	4.5e-07	5.89	10337	78	360	16	[CG31687 - cg31687 gene product from transcript cg31687-rc, Egfr - epidermal growth factor receptor, tsh - teashirt, wg - wingless, Socs36E - suppressor of cytokine signaling at 36e, neur - neuralized, Vang - van gogh, tkv - thickveins, hth - homothorax, pros - prospero, Nf-YB - nuclear factor y-box b, klu - klumpfuss, aop - anterior open, ed - echinoid, dpp - decapentaplegic, ec - echinus]
GO:2000177	regulation of neural precursor cell proliferation	9.87e-09	5.46e-07	7.47	10337	50	360	13	[MED31 - mediator complex subunit 31, MED10 - mediator complex subunit 10, E(spl)mgamma-HLH - enhancer of split mgamma, helix-loop-helix, pdm2 - pou domain protein 2, E(spl)mdelta-HLH - enhancer of split mdelta, helix-loop-helix, nub - nubbin, erm - earmuff, ase - asense, Kr - kruppel, pros - prospero, klu - klumpfuss, sna - snail, pnt - pointed]
GO:0035107	appendage morphogenesis	1.12e-08	6.15e-07	4.18	10337	151	360	22	[bl - bancal, Egfr - epidermal growth factor receptor, tsh - teashirt, mirr - mirror, wg - wingless, ato - atonal, neur - neuralized, D - dichaete, danr - distal antenna-related, dan - distal antenna, brk - brinker, tkv - thickveins, spi - spitz, hth - homothorax, ptc - patched, ft - fat, Dr - drop, ed - echinoid, dpp - decapentaplegic, drk - downstream of receptor kinase, pnt - pointed, emc - ex…
GO:0008406	gonad development	1.14e-08	6.23e-07	8.2	10337	42	360	12	[tin - tinman, lea - leak, mid - midline, Egfr - epidermal growth factor receptor, rib - ribbon, en - engrailed, shg - shotgun, tsr - twinstar, ptc - patched, Six4 - cg3871 gene product from transcript cg3871-ra, eya - eyes absent, aop - anterior open]
GO:0007365	periodic partitioning	1.14e-08	6.19e-07	8.2	10337	42	360	12	[Egfr - epidermal growth factor receptor, en - engrailed, hh - hedgehog, odd - odd skipped, wg - wingless, arr - arrow, nkd - naked cuticle, arm - armadillo, sob - sister of odd and bowl, ci - cubitus interruptus, gsb - gooseberry, run - runt]
GO:0007422	peripheral nervous system development	1.14e-08	6.14e-07	8.2	10337	42	360	12	[spi - spitz, exd - extradenticle, Egfr - epidermal growth factor receptor, mirr - mirror, hth - homothorax, sens - senseless, spdo - sanpodo, pros - prospero, ac - achaete, l(1)sc - lethal of scute, neur - neuralized, ase - asense]
GO:0035153	epithelial cell type specification, open tracheal system	1.16e-08	6.21e-07	24.61	10337	7	360	6	[wg - wingless, btl - breathless, arm - armadillo, dpp - decapentaplegic, seq - sequoia, pnt - pointed]
GO:0007560	imaginal disc morphogenesis	1.53e-08	8.09e-07	6.59	10337	61	360	14	[Egfr - epidermal growth factor receptor, en - engrailed, hh - hedgehog, wg - wingless, ato - atonal, os - outstretched, brk - brinker, tkv - thickveins, opa - odd paired, ptc - patched, eya - eyes absent, arm - armadillo, dpp - decapentaplegic, pnt - pointed]
GO:0008354	germ cell migration	1.54e-08	8.08e-07	8.01	10337	43	360	12	[tin - tinman, wntD - wnt inhibitor of dorsal, tkv - thickveins, trx - trithorax, hh - hedgehog, opa - odd paired, shg - shotgun, Fpps - farnesyl pyrophosphate synthase, eya - eyes absent, hkb - huckebein, dpp - decapentaplegic, byn - brachyenteron]
GO:0007409	axonogenesis	1.66e-08	8.66e-07	7.18	10337	52	360	13	[Hem - hem-protein, mid - midline, en - engrailed, hh - hedgehog, shg - shotgun, erm - earmuff, fra - frazzled, ems - empty spiracles, fax - failed axon connections, tsr - twinstar, sim - single-minded, pros - prospero, CG7261 - cg7261 gene product from transcript cg7261-ra]
GO:0007445	determination of imaginal disc primordium	1.72e-08	8.9e-07	18.27	10337	11	360	7	[Egfr - epidermal growth factor receptor, spi - spitz, sim - single-minded, wg - wingless, ptc - patched, Doc1 - dorsocross1, pnt - pointed]
GO:0048468	cell development	1.85e-08	9.54e-07	2.67	10337	420	360	39	[gbb - glass bottom boat, mid - midline, hh - hedgehog, shg - shotgun, ecd - ecdysoneless, ci - cubitus interruptus, neur - neuralized, os - outstretched, bib - big brain, exd - extradenticle, tkv - thickveins, Pp1-87B - protein phosphatase 1 at 87b, spo - spook, ems - empty spiracles, slmb - supernumerary limbs, ptc - patched, klu - klumpfuss, eya - eyes absent, aop - anterior open, arm - armadi…
GO:0001667	ameboidal-type cell migration	2.11e-08	1.08e-06	4.22	10337	143	360	21	[Egfr - epidermal growth factor receptor, hh - hedgehog, rib - ribbon, shg - shotgun, Sema-2a - cg4700 gene product from transcript cg4700-rc, btl - breathless, Socs36E - suppressor of cytokine signaling at 36e, byn - brachyenteron, Vang - van gogh, CG5869 - cg5869 gene product from transcript cg5869-ra, os - outstretched, mbc - myoblast city, Shc - shc-adaptor protein, Sra-1 - specifically rac1-…
GO:0007610	behavior	2.23e-08	1.13e-06	2.5	10337	494	360	43	[Adf1 - adh transcription factor 1, TBPH - tar dna-binding protein-43 homolog, Egfr - epidermal growth factor receptor, ppk19 - pickpocket 19, Oga - o-glcnacase, ogre - optic ganglion reduced, Dcr-2 - dicer-2, Gr10b - gustatory receptor 10b, neur - neuralized, wnd - wallenda, os - outstretched, Pp1-87B - protein phosphatase 1 at 87b, pxb - cg33207 gene product from transcript cg33207-rc, kuk - ku…
GO:0098727	maintenance of cell number	2.4e-08	1.21e-06	5.14	10337	95	360	17	[gbb - glass bottom boat, Egfr - epidermal growth factor receptor, Inx2 - innexin 2, shg - shotgun, E(spl)mgamma-HLH - enhancer of split mgamma, helix-loop-helix, Socs36E - suppressor of cytokine signaling at 36e, erm - earmuff, neur - neuralized, os - outstretched, tkv - thickveins, Nedd8 - cg10679 gene product from transcript cg10679-ra, magu - cg2264 gene product from transcript cg2264-rd, fax…
GO:0019827	stem cell population maintenance	2.4e-08	1.2e-06	5.14	10337	95	360	17	[gbb - glass bottom boat, Egfr - epidermal growth factor receptor, Inx2 - innexin 2, shg - shotgun, E(spl)mgamma-HLH - enhancer of split mgamma, helix-loop-helix, Socs36E - suppressor of cytokine signaling at 36e, erm - earmuff, neur - neuralized, os - outstretched, tkv - thickveins, Nedd8 - cg10679 gene product from transcript cg10679-ra, magu - cg2264 gene product from transcript cg2264-rd, fax…
GO:0022603	regulation of anatomical structure morphogenesis	2.52e-08	1.25e-06	3.49	10337	214	360	26	[Egfr - epidermal growth factor receptor, rib - ribbon, tsh - teashirt, Ppt1 - palmitoyl-protein thioesterase 1, neur - neuralized, Vang - van gogh, os - outstretched, tkv - thickveins, fra - frazzled, klu - klumpfuss, aop - anterior open, Hem - hem-protein, CG31687 - cg31687 gene product from transcript cg31687-rc, wg - wingless, Sema-2a - cg4700 gene product from transcript cg4700-rc, Socs36E -…
GO:0007476	imaginal disc-derived wing morphogenesis	3.9e-08	1.93e-06	4.98	10337	98	360	17	[Egfr - epidermal growth factor receptor, tsh - teashirt, mirr - mirror, wg - wingless, neur - neuralized, brk - brinker, tkv - thickveins, spi - spitz, hth - homothorax, ptc - patched, ft - fat, Dr - drop, ed - echinoid, dpp - decapentaplegic, drk - downstream of receptor kinase, pnt - pointed, emc - extra macrochaetae]
GO:0009967	positive regulation of signal transduction	4.88e-08	2.39e-06	2.98	10337	299	360	31	[gbb - glass bottom boat, Egfr - epidermal growth factor receptor, ci - cubitus interruptus, sog - short gastrulation, neur - neuralized, wnd - wallenda, ubl - ubiquitin like, Pp1-87B - protein phosphatase 1 at 87b, PsGEF - protostome-specific gef, Traf4 - tnf-receptor-associated factor 4, tld - tolloid, Chc - clathrin heavy chain, ato - atonal, btl - breathless, erm - earmuff, Mob4 - cg3403 gene…
GO:0007444	imaginal disc development	5.3e-08	2.58e-06	4.61	10337	112	360	18	[Egfr - epidermal growth factor receptor, en - engrailed, hh - hedgehog, tsh - teashirt, cpa - capping protein alpha, CG14204 - cg14204 gene product from transcript cg14204-rb, Ndfip - nedd4 family interacting protein, wg - wingless, noc - no ocelli, btl - breathless, ci - cubitus interruptus, Sep2 - septin 2, tkv - thickveins, Sep5 - septin 5, Doc1 - dorsocross1, ft - fat, Notum - cg13076 gene p…
GO:0042127	regulation of cell proliferation	5.32e-08	2.58e-06	3.47	10337	207	360	25	[Egfr - epidermal growth factor receptor, MED31 - mediator complex subunit 31, tsh - teashirt, hh - hedgehog, E(spl)mgamma-HLH - enhancer of split mgamma, helix-loop-helix, CG17059 - cg17059 gene product from transcript cg17059-ra, E(spl)mdelta-HLH - enhancer of split mdelta, helix-loop-helix, ase - asense, pxb - cg33207 gene product from transcript cg33207-rc, slmb - supernumerary limbs, klu - k…
GO:0010631	epithelial cell migration	5.69e-08	2.74e-06	4.36	10337	125	360	19	[Egfr - epidermal growth factor receptor, hh - hedgehog, rib - ribbon, shg - shotgun, Socs36E - suppressor of cytokine signaling at 36e, btl - breathless, Vang - van gogh, CG5869 - cg5869 gene product from transcript cg5869-ra, os - outstretched, mbc - myoblast city, Shc - shc-adaptor protein, Sra-1 - specifically rac1-associated protein 1, tsr - twinstar, 18w - 18 wheeler, aop - anterior open, d…
GO:0007448	anterior/posterior pattern specification, imaginal disc	6.46e-08	3.09e-06	12.76	10337	18	360	8	[tkv - thickveins, inv - invected, en - engrailed, hh - hedgehog, wg - wingless, ptc - patched, dpp - decapentaplegic, ci - cubitus interruptus]
GO:0061333	renal tubule morphogenesis	7.54e-08	3.58e-06	8.97	10337	32	360	10	[Kr - kruppel, Egfr - epidermal growth factor receptor, twi - twist, rib - ribbon, fkh - fork head, odd - odd skipped, ecd - ecdysoneless, sna - snail, dpp - decapentaplegic, byn - brachyenteron]
GO:0007443	Malpighian tubule morphogenesis	7.54e-08	3.56e-06	8.97	10337	32	360	10	[Kr - kruppel, Egfr - epidermal growth factor receptor, twi - twist, rib - ribbon, odd - odd skipped, fkh - fork head, ecd - ecdysoneless, sna - snail, dpp - decapentaplegic, byn - brachyenteron]
GO:0007507	heart development	7.65e-08	3.59e-06	7.03	10337	49	360	12	[tin - tinman, tkv - thickveins, mid - midline, hh - hedgehog, twi - twist, shg - shotgun, slp1 - sloppy paired 1, Doc1 - dorsocross1, ush - u-shaped, arm - armadillo, dpp - decapentaplegic, pnr - pannier]
GO:0010646	regulation of cell communication	7.77e-08	3.62e-06	2.13	10337	728	360	54	[cpa - capping protein alpha, nkd - naked cuticle, ci - cubitus interruptus, sog - short gastrulation, wnd - wallenda, trbl - tribbles, brk - brinker, Nedd8 - cg10679 gene product from transcript cg10679-ra, slmb - supernumerary limbs, ptc - patched, Tom - twin of m4, Fbxl4 - f box and leucine-rich-repeat gene 4, tld - tolloid, Chc - clathrin heavy chain, Psn - presenilin, ImpL2 - ecdysone-induci…
GO:0023051	regulation of signaling	7.77e-08	3.6e-06	2.13	10337	728	360	54	[cpa - capping protein alpha, nkd - naked cuticle, ci - cubitus interruptus, sog - short gastrulation, wnd - wallenda, trbl - tribbles, brk - brinker, Nedd8 - cg10679 gene product from transcript cg10679-ra, slmb - supernumerary limbs, ptc - patched, Tom - twin of m4, Fbxl4 - f box and leucine-rich-repeat gene 4, tld - tolloid, Chc - clathrin heavy chain, Psn - presenilin, ImpL2 - ecdysone-induci…
GO:0045664	regulation of neuron differentiation	7.89e-08	3.63e-06	3.92	10337	154	360	21	[Adf1 - adh transcription factor 1, comm - commissureless, TBPH - tar dna-binding protein-43 homolog, sdk - sidekick, Ppt1 - palmitoyl-protein thioesterase 1, Sema-2a - cg4700 gene product from transcript cg4700-rc, Socs36E - suppressor of cytokine signaling at 36e, btl - breathless, neur - neuralized, Vang - van gogh, fra - frazzled, Shc - shc-adaptor protein, hth - homothorax, slmb - supernumer…
GO:0048584	positive regulation of response to stimulus	7.9e-08	3.62e-06	2.65	10337	390	360	36	[gbb - glass bottom boat, Egfr - epidermal growth factor receptor, ci - cubitus interruptus, sog - short gastrulation, neur - neuralized, wnd - wallenda, Vang - van gogh, ubl - ubiquitin like, Pp1-87B - protein phosphatase 1 at 87b, eya - eyes absent, PsGEF - protostome-specific gef, Traf4 - tnf-receptor-associated factor 4, tld - tolloid, Chc - clathrin heavy chain, ato - atonal, btl - breathles…
GO:0051094	positive regulation of developmental process	1.13e-07	5.12e-06	3.34	10337	215	360	25	[gbb - glass bottom boat, upd2 - unpaired 2, TBPH - tar dna-binding protein-43 homolog, Egfr - epidermal growth factor receptor, tsh - teashirt, shg - shotgun, E(spl)mgamma-HLH - enhancer of split mgamma, helix-loop-helix, ci - cubitus interruptus, Vang - van gogh, tkv - thickveins, slmb - supernumerary limbs, klu - klumpfuss, aop - anterior open, wg - wingless, cv - crossveinless, mbc - myoblast…
GO:0048859	formation of anatomical boundary	1.26e-07	5.7e-06	9.94	10337	26	360	9	[brk - brinker, lea - leak, exd - extradenticle, fra - frazzled, mirr - mirror, phyl - phyllopod, hth - homothorax, ft - fat, unc-5 - cg8166 gene product from transcript cg8166-ra]
GO:0007165	signal transduction	1.79e-07	8.04e-06	1.98	10337	870	360	60	[upd2 - unpaired 2, E(spl)m5-HLH - enhancer of split m5, helix-loop-helix, E(spl)m4-BFM - enhancer of split m4, bearded family member, E(spl)mgamma-HLH - enhancer of split mgamma, helix-loop-helix, E(spl)mdelta-HLH - enhancer of split mdelta, helix-loop-helix, Inx3 - innexin 3, ci - cubitus interruptus, sog - short gastrulation, CG8786 - cg8786 gene product from transcript cg8786-rb, CG17493 - cg…
GO:0120039	plasma membrane bounded cell projection morphogenesis	1.91e-07	8.51e-06	3.72	10337	162	360	21	[comm - commissureless, Hem - hem-protein, mid - midline, hh - hedgehog, en - engrailed, shg - shotgun, nub - nubbin, erm - earmuff, CG16974 - cg16974 gene product from transcript cg16974-rb, Mob4 - cg3403 gene product from transcript cg3403-ra, ci - cubitus interruptus, CG6701 - cg6701 gene product from transcript cg6701-rd, fra - frazzled, fax - failed axon connections, ems - empty spiracles, t…
GO:0048812	neuron projection morphogenesis	1.91e-07	8.45e-06	3.72	10337	162	360	21	[comm - commissureless, Hem - hem-protein, mid - midline, hh - hedgehog, en - engrailed, shg - shotgun, nub - nubbin, erm - earmuff, CG16974 - cg16974 gene product from transcript cg16974-rb, Mob4 - cg3403 gene product from transcript cg3403-ra, ci - cubitus interruptus, CG6701 - cg6701 gene product from transcript cg6701-rd, fra - frazzled, fax - failed axon connections, ems - empty spiracles, t…
GO:0045596	negative regulation of cell differentiation	2.03e-07	8.97e-06	4.24	10337	122	360	18	[Egfr - epidermal growth factor receptor, MED31 - mediator complex subunit 31, MED10 - mediator complex subunit 10, sdk - sidekick, wg - wingless, Sema-2a - cg4700 gene product from transcript cg4700-rc, btl - breathless, Socs36E - suppressor of cytokine signaling at 36e, erm - earmuff, neur - neuralized, slmb - supernumerary limbs, pros - prospero, ush - u-shaped, eya - eyes absent, aop - anteri…
GO:0051128	regulation of cellular component organization	2.19e-07	9.6e-06	2.14	10337	671	360	50	[rib - ribbon, cpa - capping protein alpha, Ppt1 - palmitoyl-protein thioesterase 1, wnd - wallenda, os - outstretched, ase - asense, CG17493 - cg17493 gene product from transcript cg17493-rb, trbl - tribbles, fra - frazzled, tsr - twinstar, mle - maleless, slmb - supernumerary limbs, CG31687 - cg31687 gene product from transcript cg31687-rc, Hem - hem-protein, SC35 - cg5442 gene product from tra…
GO:0048858	cell projection morphogenesis	2.35e-07	1.03e-05	3.68	10337	164	360	21	[comm - commissureless, Hem - hem-protein, mid - midline, hh - hedgehog, en - engrailed, shg - shotgun, nub - nubbin, erm - earmuff, CG16974 - cg16974 gene product from transcript cg16974-rb, Mob4 - cg3403 gene product from transcript cg3403-ra, ci - cubitus interruptus, CG6701 - cg6701 gene product from transcript cg6701-rd, fra - frazzled, fax - failed axon connections, ems - empty spiracles, t…
GO:0051270	regulation of cellular component movement	2.35e-07	1.02e-05	4.69	10337	98	360	16	[Egfr - epidermal growth factor receptor, hh - hedgehog, shg - shotgun, Ppt1 - palmitoyl-protein thioesterase 1, Sema-2a - cg4700 gene product from transcript cg4700-rc, Vang - van gogh, lea - leak, fra - frazzled, mbc - myoblast city, spi - spitz, Shc - shc-adaptor protein, slmb - supernumerary limbs, ptc - patched, Wnt5 - wnt oncogene analog 5, aop - anterior open, unc-5 - cg8166 gene product f…
GO:0009798	axis specification	2.35e-07	1.01e-05	4.69	10337	98	360	16	[Egfr - epidermal growth factor receptor, MED31 - mediator complex subunit 31, hh - hedgehog, shg - shotgun, tld - tolloid, mira - miranda, sog - short gastrulation, D - dichaete, Kr - kruppel, twi - twist, Shc - shc-adaptor protein, slp1 - sloppy paired 1, slmb - supernumerary limbs, sna - snail, dpp - decapentaplegic, gt - giant]
GO:0060914	heart formation	2.91e-07	1.24e-05	23.93	10337	6	360	5	[hh - hedgehog, slp1 - sloppy paired 1, wg - wingless, arm - armadillo, ci - cubitus interruptus]
GO:0048645	animal organ formation	2.91e-07	1.24e-05	23.93	10337	6	360	5	[hh - hedgehog, wg - wingless, slp1 - sloppy paired 1, arm - armadillo, ci - cubitus interruptus]
GO:0040012	regulation of locomotion	3.14e-07	1.33e-05	4.59	10337	100	360	16	[Egfr - epidermal growth factor receptor, hh - hedgehog, shg - shotgun, Ppt1 - palmitoyl-protein thioesterase 1, Sema-2a - cg4700 gene product from transcript cg4700-rc, Vang - van gogh, lea - leak, fra - frazzled, mbc - myoblast city, spi - spitz, Shc - shc-adaptor protein, slmb - supernumerary limbs, ptc - patched, Wnt5 - wnt oncogene analog 5, aop - anterior open, unc-5 - cg8166 gene product f…
GO:0035225	determination of genital disc primordium	3.19e-07	1.34e-05	17.23	10337	10	360	6	[spi - spitz, Egfr - epidermal growth factor receptor, wg - wingless, sim - single-minded, ptc - patched, pnt - pointed]
GO:0007267	cell-cell signaling	3.37e-07	1.41e-05	3.47	10337	182	360	22	[gbb - glass bottom boat, fj - four-jointed, upd2 - unpaired 2, TBPH - tar dna-binding protein-43 homolog, CG31122 - cg31122 gene product from transcript cg31122-rc, hh - hedgehog, Chc - clathrin heavy chain, hkb - huckebein, blos1 - bloc-1 subunit 1, os - outstretched, CG7668 - cg7668 gene product from transcript cg7668-rc, bib - big brain, Scamp - cg9195 gene product from transcript cg9195-rc, …
GO:0048563	post-embryonic animal organ morphogenesis	4.06e-07	1.69e-05	5.15	10337	78	360	14	[Egfr - epidermal growth factor receptor, en - engrailed, hh - hedgehog, wg - wingless, ato - atonal, os - outstretched, brk - brinker, tkv - thickveins, opa - odd paired, ptc - patched, eya - eyes absent, arm - armadillo, dpp - decapentaplegic, pnt - pointed]
GO:0010647	positive regulation of cell communication	4.23e-07	1.75e-05	2.71	10337	329	360	31	[gbb - glass bottom boat, Egfr - epidermal growth factor receptor, ci - cubitus interruptus, sog - short gastrulation, neur - neuralized, wnd - wallenda, ubl - ubiquitin like, Pp1-87B - protein phosphatase 1 at 87b, PsGEF - protostome-specific gef, Traf4 - tnf-receptor-associated factor 4, tld - tolloid, Chc - clathrin heavy chain, ato - atonal, btl - breathless, erm - earmuff, Mob4 - cg3403 gene…
GO:0023056	positive regulation of signaling	4.23e-07	1.74e-05	2.71	10337	329	360	31	[gbb - glass bottom boat, Egfr - epidermal growth factor receptor, ci - cubitus interruptus, sog - short gastrulation, neur - neuralized, wnd - wallenda, ubl - ubiquitin like, Pp1-87B - protein phosphatase 1 at 87b, PsGEF - protostome-specific gef, Traf4 - tnf-receptor-associated factor 4, tld - tolloid, Chc - clathrin heavy chain, ato - atonal, btl - breathless, erm - earmuff, Mob4 - cg3403 gene…
GO:0046530	photoreceptor cell differentiation	4.43e-07	1.81e-05	6.72	10337	47	360	11	[spi - spitz, Egfr - epidermal growth factor receptor, hh - hedgehog, Shc - shc-adaptor protein, sens - senseless, pros - prospero, E(spl)mdelta-HLH - enhancer of split mdelta, helix-loop-helix, klu - klumpfuss, aop - anterior open, arm - armadillo, emc - extra macrochaetae]
GO:0007442	hindgut morphogenesis	5.11e-07	2.08e-05	12.56	10337	16	360	7	[D - dichaete, hh - hedgehog, rib - ribbon, wg - wingless, dpp - decapentaplegic, byn - brachyenteron, os - outstretched]
GO:0032990	cell part morphogenesis	5.29e-07	2.14e-05	3.51	10337	172	360	21	[comm - commissureless, Hem - hem-protein, mid - midline, hh - hedgehog, en - engrailed, shg - shotgun, nub - nubbin, erm - earmuff, CG16974 - cg16974 gene product from transcript cg16974-rb, Mob4 - cg3403 gene product from transcript cg3403-ra, ci - cubitus interruptus, CG6701 - cg6701 gene product from transcript cg6701-rd, fra - frazzled, fax - failed axon connections, ems - empty spiracles, t…
GO:0009987	cellular process	5.36e-07	2.16e-05	1.23	10337	5741	360	245	[Inx2 - innexin 2, Doc3 - dorsocross3, Six4 - cg3871 gene product from transcript cg3871-ra, ecd - ecdysoneless, ac - achaete, Dcr-2 - dicer-2, l(1)sc - lethal of scute, ase - asense, Atg5 - autophagy-specific gene 5, bib - big brain, brk - brinker, CG3502 - cg3502 gene product from transcript cg3502-rb, ind - intermediate neuroblasts defective, fra - frazzled, ems - empty spiracles, CG11985 - cg…
GO:0022412	cellular process involved in reproduction in multicellular organism	5.6e-07	2.24e-05	2.14	10337	632	360	47	[gbb - glass bottom boat, Egfr - epidermal growth factor receptor, hh - hedgehog, cpa - capping protein alpha, shg - shotgun, ecd - ecdysoneless, ci - cubitus interruptus, neur - neuralized, Vang - van gogh, os - outstretched, bib - big brain, tkv - thickveins, Pp1-87B - protein phosphatase 1 at 87b, spo - spook, slmb - supernumerary limbs, tsr - twinstar, ptc - patched, His3.3A - histone h3.3a, …
GO:0001745	compound eye morphogenesis	5.61e-07	2.23e-05	5.02	10337	80	360	14	[hh - hedgehog, mirr - mirror, shg - shotgun, wg - wingless, ato - atonal, btl - breathless, os - outstretched, tkv - thickveins, Sra-1 - specifically rac1-associated protein 1, Lam - lamin, tsr - twinstar, arr - arrow, arm - armadillo, dpp - decapentaplegic]
GO:0035114	imaginal disc-derived appendage morphogenesis	6.22e-07	2.46e-05	3.76	10337	145	360	19	[Egfr - epidermal growth factor receptor, tsh - teashirt, mirr - mirror, wg - wingless, neur - neuralized, danr - distal antenna-related, dan - distal antenna, brk - brinker, tkv - thickveins, spi - spitz, hth - homothorax, ptc - patched, ft - fat, Dr - drop, ed - echinoid, dpp - decapentaplegic, drk - downstream of receptor kinase, emc - extra macrochaetae, pnt - pointed]
GO:0008283	cell proliferation	6.3e-07	2.48e-05	4.14	10337	118	360	17	[Egfr - epidermal growth factor receptor, bl - bancal, Inx2 - innexin 2, wg - wingless, noc - no ocelli, ac - achaete, mira - miranda, l(1)sc - lethal of scute, ase - asense, spi - spitz, Nedd8 - cg10679 gene product from transcript cg10679-ra, slmb - supernumerary limbs, pros - prospero, ft - fat, lsn - larsen, pnt - pointed, emc - extra macrochaetae]
GO:0007498	mesoderm development	6.77e-07	2.65e-05	5.84	10337	59	360	12	[tin - tinman, bib - big brain, hh - hedgehog, twi - twist, shg - shotgun, wg - wingless, Six4 - cg3871 gene product from transcript cg3871-ra, E(spl)m8-HLH - enhancer of split m8, helix-loop-helix, eya - eyes absent, sna - snail, dpp - decapentaplegic, neur - neuralized]
GO:0007432	salivary gland boundary specification	6.82e-07	2.66e-05	15.66	10337	11	360	6	[brk - brinker, exd - extradenticle, fra - frazzled, lea - leak, hth - homothorax, unc-5 - cg8166 gene product from transcript cg8166-ra]
GO:0035051	cardiocyte differentiation	6.82e-07	2.64e-05	15.66	10337	11	360	6	[tin - tinman, Doc3 - dorsocross3, wg - wingless, Doc1 - dorsocross1, dpp - decapentaplegic, pnr - pannier]
GO:0023052	signaling	7.12e-07	2.75e-05	3.32	10337	190	360	22	[gbb - glass bottom boat, fj - four-jointed, upd2 - unpaired 2, TBPH - tar dna-binding protein-43 homolog, CG31122 - cg31122 gene product from transcript cg31122-rc, hh - hedgehog, Chc - clathrin heavy chain, hkb - huckebein, blos1 - bloc-1 subunit 1, os - outstretched, CG7668 - cg7668 gene product from transcript cg7668-rc, bib - big brain, Scamp - cg9195 gene product from transcript cg9195-rc, …
GO:0051240	positive regulation of multicellular organismal process	7.24e-07	2.78e-05	3.12	10337	221	360	24	[upd2 - unpaired 2, gbb - glass bottom boat, Egfr - epidermal growth factor receptor, TBPH - tar dna-binding protein-43 homolog, tsh - teashirt, shg - shotgun, wg - wingless, E(spl)mgamma-HLH - enhancer of split mgamma, helix-loop-helix, cv - crossveinless, Vang - van gogh, spi - spitz, mbc - myoblast city, tkv - thickveins, hth - homothorax, Orct2 - organic cation transporter 2, slmb - supernume…
GO:0051272	positive regulation of cellular component movement	8.2e-07	3.13e-05	5.74	10337	60	360	12	[lea - leak, spi - spitz, Egfr - epidermal growth factor receptor, mbc - myoblast city, fra - frazzled, shg - shotgun, slmb - supernumerary limbs, Wnt5 - wnt oncogene analog 5, Sema-2a - cg4700 gene product from transcript cg4700-rc, aop - anterior open, Vang - van gogh, unc-5 - cg8166 gene product from transcript cg8166-ra]
GO:0010160	formation of animal organ boundary	8.43e-07	3.2e-05	11.82	10337	17	360	7	[brk - brinker, exd - extradenticle, fra - frazzled, lea - leak, phyl - phyllopod, hth - homothorax, unc-5 - cg8166 gene product from transcript cg8166-ra]
GO:0007455	eye-antennal disc morphogenesis	9.03e-07	3.41e-05	9.57	10337	24	360	8	[Egfr - epidermal growth factor receptor, opa - odd paired, ptc - patched, ato - atonal, eya - eyes absent, dpp - decapentaplegic, os - outstretched, pnt - pointed]
GO:0040017	positive regulation of locomotion	9.9e-07	3.72e-05	5.65	10337	61	360	12	[spi - spitz, lea - leak, Egfr - epidermal growth factor receptor, mbc - myoblast city, fra - frazzled, shg - shotgun, slmb - supernumerary limbs, Wnt5 - wnt oncogene analog 5, Sema-2a - cg4700 gene product from transcript cg4700-rc, aop - anterior open, Vang - van gogh, unc-5 - cg8166 gene product from transcript cg8166-ra]
GO:0001752	compound eye photoreceptor fate commitment	9.9e-07	3.7e-05	7	10337	41	360	10	[phyl - phyllopod, sca - scabrous, hth - homothorax, noc - no ocelli, pros - prospero, ato - atonal, aop - anterior open, drk - downstream of receptor kinase, emc - extra macrochaetae, pnt - pointed]
GO:0042706	eye photoreceptor cell fate commitment	9.9e-07	3.68e-05	7	10337	41	360	10	[phyl - phyllopod, hth - homothorax, sca - scabrous, noc - no ocelli, pros - prospero, ato - atonal, aop - anterior open, drk - downstream of receptor kinase, pnt - pointed, emc - extra macrochaetae]
GO:0035120	post-embryonic appendage morphogenesis	1.06e-06	3.93e-05	3.8	10337	136	360	18	[Egfr - epidermal growth factor receptor, tsh - teashirt, mirr - mirror, wg - wingless, neur - neuralized, D - dichaete, brk - brinker, tkv - thickveins, spi - spitz, hth - homothorax, ptc - patched, ft - fat, Dr - drop, ed - echinoid, dpp - decapentaplegic, drk - downstream of receptor kinase, emc - extra macrochaetae, pnt - pointed]
GO:0046552	photoreceptor cell fate commitment	1.26e-06	4.64e-05	6.84	10337	42	360	10	[phyl - phyllopod, sca - scabrous, hth - homothorax, noc - no ocelli, pros - prospero, ato - atonal, aop - anterior open, drk - downstream of receptor kinase, emc - extra macrochaetae, pnt - pointed]
GO:0010454	negative regulation of cell fate commitment	1.34e-06	4.91e-05	11.17	10337	18	360	7	[wg - wingless, ush - u-shaped, eya - eyes absent, Socs36E - suppressor of cytokine signaling at 36e, aop - anterior open, ed - echinoid, pnt - pointed]
GO:0035217	labial disc development	1.45e-06	5.28e-05	28.71	10337	4	360	4	[hh - hedgehog, wg - wingless, dpp - decapentaplegic, ci - cubitus interruptus]
GO:0030718	germ-line stem cell population maintenance	1.6e-06	5.8e-05	4.98	10337	75	360	13	[gbb - glass bottom boat, Egfr - epidermal growth factor receptor, Inx2 - innexin 2, shg - shotgun, Socs36E - suppressor of cytokine signaling at 36e, neur - neuralized, os - outstretched, tkv - thickveins, Nedd8 - cg10679 gene product from transcript cg10679-ra, magu - cg2264 gene product from transcript cg2264-rd, fax - failed axon connections, BHD - birt-hogg-dube homolog, dpp - decapentaplegi…
GO:0032879	regulation of localization	1.71e-06	6.17e-05	2.45	10337	387	360	33	[upd2 - unpaired 2, gbb - glass bottom boat, Egfr - epidermal growth factor receptor, hh - hedgehog, Rph - rabphilin, shg - shotgun, Ppt1 - palmitoyl-protein thioesterase 1, Vang - van gogh, os - outstretched, sbr - small bristles, trbl - tribbles, fra - frazzled, tsr - twinstar, slmb - supernumerary limbs, ptc - patched, aop - anterior open, corn - cornetto, comm - commissureless, Slh - sly-1 ho…
GO:0000902	cell morphogenesis	1.71e-06	6.15e-05	4.07	10337	113	360	16	[Slh - sly-1 homologous, Hem - hem-protein, hh - hedgehog, cpa - capping protein alpha, shg - shotgun, ph-p - polyhomeotic proximal, wg - wingless, mbc - myoblast city, tkv - thickveins, Sra-1 - specifically rac1-associated protein 1, slmb - supernumerary limbs, sens - senseless, tsr - twinstar, ft - fat, arr - arrow, arm - armadillo]
GO:0008595	anterior/posterior axis specification, embryo	1.8e-06	6.45e-05	8.84	10337	26	360	8	[Kr - kruppel, MED31 - mediator complex subunit 31, hh - hedgehog, slp1 - sloppy paired 1, mira - miranda, dpp - decapentaplegic, sog - short gastrulation, gt - giant]
GO:0016318	ommatidial rotation	1.8e-06	6.42e-05	8.84	10337	26	360	8	[spi - spitz, Egfr - epidermal growth factor receptor, shg - shotgun, sca - scabrous, ed - echinoid, Vang - van gogh, pnt - pointed, ec - echinus]
GO:0030335	positive regulation of cell migration	2e-06	7.07e-05	6.53	10337	44	360	10	[spi - spitz, mbc - myoblast city, lea - leak, fra - frazzled, Egfr - epidermal growth factor receptor, shg - shotgun, slmb - supernumerary limbs, Sema-2a - cg4700 gene product from transcript cg4700-rc, aop - anterior open, unc-5 - cg8166 gene product from transcript cg8166-ra]
GO:0030334	regulation of cell migration	2.02e-06	7.11e-05	5.3	10337	65	360	12	[spi - spitz, lea - leak, Egfr - epidermal growth factor receptor, mbc - myoblast city, fra - frazzled, hh - hedgehog, shg - shotgun, slmb - supernumerary limbs, Sema-2a - cg4700 gene product from transcript cg4700-rc, ptc - patched, aop - anterior open, unc-5 - cg8166 gene product from transcript cg8166-ra]
GO:0007370	ventral furrow formation	2.06e-06	7.21e-05	10.58	10337	19	360	7	[trbl - tribbles, Traf4 - tnf-receptor-associated factor 4, wntD - wnt inhibitor of dorsal, twi - twist, shg - shotgun, sna - snail, arm - armadillo]
GO:0007367	segment polarity determination	2.16e-06	7.53e-05	7.38	10337	35	360	9	[Egfr - epidermal growth factor receptor, hh - hedgehog, en - engrailed, wg - wingless, arr - arrow, nkd - naked cuticle, arm - armadillo, ci - cubitus interruptus, gsb - gooseberry]
GO:0010721	negative regulation of cell development	2.18e-06	7.57e-05	4.85	10337	77	360	13	[Egfr - epidermal growth factor receptor, MED31 - mediator complex subunit 31, MED10 - mediator complex subunit 10, sdk - sidekick, Sema-2a - cg4700 gene product from transcript cg4700-rc, Socs36E - suppressor of cytokine signaling at 36e, btl - breathless, erm - earmuff, slmb - supernumerary limbs, pros - prospero, aop - anterior open, ed - echinoid, emc - extra macrochaetae]
GO:0045597	positive regulation of cell differentiation	2.25e-06	7.78e-05	3.78	10337	129	360	17	[Egfr - epidermal growth factor receptor, TBPH - tar dna-binding protein-43 homolog, shg - shotgun, wg - wingless, E(spl)mgamma-HLH - enhancer of split mgamma, helix-loop-helix, ci - cubitus interruptus, Vang - van gogh, mbc - myoblast city, spi - spitz, slmb - supernumerary limbs, pros - prospero, Wnt5 - wnt oncogene analog 5, klu - klumpfuss, Nf-YB - nuclear factor y-box b, aop - anterior open,…
GO:0009996	negative regulation of cell fate specification	2.39e-06	8.22e-05	13.25	10337	13	360	6	[wg - wingless, ush - u-shaped, eya - eyes absent, aop - anterior open, ed - echinoid, pnt - pointed]
GO:0048663	neuron fate commitment	2.49e-06	8.52e-05	6.38	10337	45	360	10	[phyl - phyllopod, hth - homothorax, sca - scabrous, noc - no ocelli, pros - prospero, ato - atonal, aop - anterior open, drk - downstream of receptor kinase, pnt - pointed, emc - extra macrochaetae]
GO:0001756	somitogenesis	2.56e-06	8.73e-05	17.95	10337	8	360	5	[E(spl)m5-HLH - enhancer of split m5, helix-loop-helix, E(spl)mgamma-HLH - enhancer of split mgamma, helix-loop-helix, E(spl)m7-HLH - enhancer of split m7, helix-loop-helix, E(spl)mdelta-HLH - enhancer of split mdelta, helix-loop-helix, E(spl)m8-HLH - enhancer of split m8, helix-loop-helix]
GO:0035224	genital disc anterior/posterior pattern formation	2.56e-06	8.69e-05	17.95	10337	8	360	5	[en - engrailed, hh - hedgehog, wg - wingless, dpp - decapentaplegic, ci - cubitus interruptus]
GO:0035221	genital disc pattern formation	2.56e-06	8.65e-05	17.95	10337	8	360	5	[hh - hedgehog, en - engrailed, wg - wingless, ci - cubitus interruptus, dpp - decapentaplegic]
GO:0007402	ganglion mother cell fate determination	2.56e-06	8.61e-05	17.95	10337	8	360	5	[Kr - kruppel, mid - midline, pros - prospero, nub - nubbin, mira - miranda]
GO:0007154	cell communication	2.67e-06	8.95e-05	2.75	10337	271	360	26	[gbb - glass bottom boat, upd2 - unpaired 2, TBPH - tar dna-binding protein-43 homolog, Inx2 - innexin 2, hh - hedgehog, os - outstretched, Atg5 - autophagy-specific gene 5, bib - big brain, tkv - thickveins, ird1 - immune response deficient 1, sna - snail, Smu1 - smu1 ortholog, CG5674 - cg5674 gene product from transcript cg5674-rb, fj - four-jointed, CG31122 - cg31122 gene product from transcri…
GO:0030030	cell projection organization	2.79e-06	9.3e-05	2.63	10337	306	360	28	[Oseg4 - cg2069 gene product from transcript cg2069-ra, mid - midline, Egfr - epidermal growth factor receptor, en - engrailed, hh - hedgehog, shg - shotgun, CG16974 - cg16974 gene product from transcript cg16974-rb, ci - cubitus interruptus, CG6701 - cg6701 gene product from transcript cg6701-rd, Sep2 - septin 2, fra - frazzled, Sep5 - septin 5, ems - empty spiracles, tsr - twinstar, sim - singl…
GO:2000145	regulation of cell motility	2.82e-06	9.36e-05	5.14	10337	67	360	12	[lea - leak, spi - spitz, Egfr - epidermal growth factor receptor, mbc - myoblast city, fra - frazzled, hh - hedgehog, shg - shotgun, slmb - supernumerary limbs, Sema-2a - cg4700 gene product from transcript cg4700-rc, ptc - patched, aop - anterior open, unc-5 - cg8166 gene product from transcript cg8166-ra]
GO:0035223	leg disc pattern formation	3.07e-06	0.000101	10.05	10337	20	360	7	[Egfr - epidermal growth factor receptor, mid - midline, tsh - teashirt, hth - homothorax, arr - arrow, dpp - decapentaplegic, pnt - pointed]
GO:2000147	positive regulation of cell motility	3.08e-06	0.000101	6.24	10337	46	360	10	[lea - leak, mbc - myoblast city, spi - spitz, fra - frazzled, Egfr - epidermal growth factor receptor, shg - shotgun, slmb - supernumerary limbs, Sema-2a - cg4700 gene product from transcript cg4700-rc, aop - anterior open, unc-5 - cg8166 gene product from transcript cg8166-ra]
GO:0040007	growth	3.1e-06	0.000101	3.39	10337	161	360	19	[Tollo - cg6890 gene product from transcript cg6890-ra, fj - four-jointed, tra - transformer, bl - bancal, hh - hedgehog, shg - shotgun, wg - wingless, wnd - wallenda, Sep2 - septin 2, tkv - thickveins, Toll-6 - cg7250 gene product from transcript cg7250-rc, mle - maleless, Wnt5 - wnt oncogene analog 5, ft - fat, 18w - 18 wheeler, arr - arrow, arm - armadillo, dpp - decapentaplegic, alphaPS5 - cg…
GO:0048589	developmental growth	3.1e-06	0.000101	3.39	10337	161	360	19	[Tollo - cg6890 gene product from transcript cg6890-ra, fj - four-jointed, tra - transformer, bl - bancal, hh - hedgehog, shg - shotgun, wg - wingless, wnd - wallenda, Sep2 - septin 2, tkv - thickveins, Toll-6 - cg7250 gene product from transcript cg7250-rc, mle - maleless, Wnt5 - wnt oncogene analog 5, ft - fat, 18w - 18 wheeler, arr - arrow, arm - armadillo, dpp - decapentaplegic, alphaPS5 - cg…
GO:0048103	somatic stem cell division	3.57e-06	0.000116	6.98	10337	37	360	9	[hh - hedgehog, tll - tailless, shg - shotgun, pon - partner of numb, pros - prospero, ptc - patched, mira - miranda, sna - snail, os - outstretched]
GO:0050768	negative regulation of neurogenesis	3.9e-06	0.000126	4.99	10337	69	360	12	[MED31 - mediator complex subunit 31, MED10 - mediator complex subunit 10, sdk - sidekick, slmb - supernumerary limbs, pros - prospero, Sema-2a - cg4700 gene product from transcript cg4700-rc, btl - breathless, Socs36E - suppressor of cytokine signaling at 36e, erm - earmuff, aop - anterior open, ed - echinoid, emc - extra macrochaetae]
GO:0030707	ovarian follicle cell development	3.93e-06	0.000126	4.61	10337	81	360	13	[gbb - glass bottom boat, hh - hedgehog, wg - wingless, ci - cubitus interruptus, neur - neuralized, os - outstretched, bib - big brain, tkv - thickveins, slmb - supernumerary limbs, ptc - patched, eya - eyes absent, dpp - decapentaplegic, drk - downstream of receptor kinase]
GO:0007399	nervous system development	3.93e-06	0.000126	4.61	10337	81	360	13	[comm - commissureless, shg - shotgun, ato - atonal, ac - achaete, neur - neuralized, ase - asense, bib - big brain, brk - brinker, Pp1-87B - protein phosphatase 1 at 87b, sca - scabrous, pros - prospero, arr - arrow, arm - armadillo]
GO:0035277	spiracle morphogenesis, open tracheal system	4.47e-06	0.000142	9.57	10337	21	360	7	[spi - spitz, Egfr - epidermal growth factor receptor, en - engrailed, hh - hedgehog, ems - empty spiracles, wg - wingless, ci - cubitus interruptus]
GO:0007350	blastoderm segmentation	4.47e-06	0.000142	9.57	10337	21	360	7	[D - dichaete, odd - odd skipped, slp1 - sloppy paired 1, sob - sister of odd and bowl, ci - cubitus interruptus, os - outstretched, pnr - pannier]
GO:0043067	regulation of programmed cell death	4.49e-06	0.000142	3.08	10337	196	360	21	[gbb - glass bottom boat, Traf4 - tnf-receptor-associated factor 4, Egfr - epidermal growth factor receptor, TBPH - tar dna-binding protein-43 homolog, en - engrailed, fkh - fork head, wg - wingless, Aac11 - cg6582 gene product from transcript cg6582-ra, spi - spitz, sens - senseless, slmb - supernumerary limbs, ptc - patched, ft - fat, klu - klumpfuss, eya - eyes absent, Nf-YB - nuclear factor y…
GO:0002066	columnar/cuboidal epithelial cell development	4.52e-06	0.000142	4.55	10337	82	360	13	[gbb - glass bottom boat, hh - hedgehog, wg - wingless, ci - cubitus interruptus, neur - neuralized, os - outstretched, bib - big brain, tkv - thickveins, slmb - supernumerary limbs, ptc - patched, eya - eyes absent, dpp - decapentaplegic, drk - downstream of receptor kinase]
GO:0045665	negative regulation of neuron differentiation	4.52e-06	0.000142	7.92	10337	29	360	8	[sdk - sidekick, pros - prospero, Sema-2a - cg4700 gene product from transcript cg4700-rc, Socs36E - suppressor of cytokine signaling at 36e, btl - breathless, aop - anterior open, ed - echinoid, emc - extra macrochaetae]
GO:0007427	epithelial cell migration, open tracheal system	4.52e-06	0.000141	7.92	10337	29	360	8	[rib - ribbon, hh - hedgehog, Shc - shc-adaptor protein, btl - breathless, dpp - decapentaplegic, drk - downstream of receptor kinase, Vhl - von hippel-lindau, pnt - pointed]
GO:0010720	positive regulation of cell development	4.77e-06	0.000148	3.77	10337	122	360	16	[TBPH - tar dna-binding protein-43 homolog, Egfr - epidermal growth factor receptor, shg - shotgun, wg - wingless, E(spl)mgamma-HLH - enhancer of split mgamma, helix-loop-helix, Vang - van gogh, mbc - myoblast city, spi - spitz, slmb - supernumerary limbs, pros - prospero, Wnt5 - wnt oncogene analog 5, klu - klumpfuss, Nf-YB - nuclear factor y-box b, aop - anterior open, pnt - pointed, ec - echin…
GO:0007167	enzyme linked receptor protein signaling pathway	4.77e-06	0.000148	3.77	10337	122	360	16	[gbb - glass bottom boat, Egfr - epidermal growth factor receptor, btl - breathless, sog - short gastrulation, pnr - pannier, brk - brinker, mbc - myoblast city, tkv - thickveins, spi - spitz, phyl - phyllopod, opa - odd paired, Shc - shc-adaptor protein, aop - anterior open, dpp - decapentaplegic, drk - downstream of receptor kinase, pnt - pointed]
GO:0031344	regulation of cell projection organization	5.32e-06	0.000164	3.74	10337	123	360	16	[Adf1 - adh transcription factor 1, comm - commissureless, TBPH - tar dna-binding protein-43 homolog, cpa - capping protein alpha, Ppt1 - palmitoyl-protein thioesterase 1, Sema-2a - cg4700 gene product from transcript cg4700-rc, btl - breathless, Vang - van gogh, CG5869 - cg5869 gene product from transcript cg5869-ra, fra - frazzled, Shc - shc-adaptor protein, Sra-1 - specifically rac1-associated…
GO:0001746	Bolwig's organ morphogenesis	5.6e-06	0.000172	15.95	10337	9	360	5	[hh - hedgehog, tll - tailless, ptc - patched, ato - atonal, eya - eyes absent]
GO:0008586	imaginal disc-derived wing vein morphogenesis	5.73e-06	0.000175	6.63	10337	39	360	9	[gbb - glass bottom boat, Egfr - epidermal growth factor receptor, tld - tolloid, Socs36E - suppressor of cytokine signaling at 36e, dpp - decapentaplegic, sog - short gastrulation, tay - tay bridge, net - cg11450 gene product from transcript cg11450-rb, emc - extra macrochaetae]
GO:0048634	regulation of muscle organ development	6.56e-06	0.0002	11.49	10337	15	360	6	[gbb - glass bottom boat, tkv - thickveins, Him - holes in muscle, twi - twist, cv - crossveinless, dpp - decapentaplegic]
GO:0007379	segment specification	7.82e-06	0.000237	7.41	10337	31	360	8	[danr - distal antenna-related, upd2 - unpaired 2, dan - distal antenna, tsh - teashirt, shg - shotgun, hth - homothorax, slp1 - sloppy paired 1, gt - giant]
GO:0061320	pericardial nephrocyte differentiation	1.09e-05	0.000328	14.36	10337	10	360	5	[tin - tinman, wg - wingless, dpp - decapentaplegic, pnt - pointed, pnr - pannier]
GO:0010941	regulation of cell death	1.1e-05	0.00033	2.82	10337	224	360	22	[gbb - glass bottom boat, Traf4 - tnf-receptor-associated factor 4, Egfr - epidermal growth factor receptor, TBPH - tar dna-binding protein-43 homolog, en - engrailed, cn - cinnabar, fkh - fork head, wg - wingless, Aac11 - cg6582 gene product from transcript cg6582-ra, spi - spitz, sens - senseless, slmb - supernumerary limbs, ptc - patched, ft - fat, klu - klumpfuss, eya - eyes absent, Nf-YB - n…
GO:0010632	regulation of epithelial cell migration	1.1e-05	0.000329	6.15	10337	42	360	9	[spi - spitz, mbc - myoblast city, lea - leak, Egfr - epidermal growth factor receptor, hh - hedgehog, shg - shotgun, slmb - supernumerary limbs, ptc - patched, aop - anterior open]
GO:0001754	eye photoreceptor cell differentiation	1.1e-05	0.000327	6.15	10337	42	360	9	[Egfr - epidermal growth factor receptor, hh - hedgehog, Shc - shc-adaptor protein, sens - senseless, pros - prospero, E(spl)mdelta-HLH - enhancer of split mdelta, helix-loop-helix, klu - klumpfuss, aop - anterior open, emc - extra macrochaetae]
GO:0070983	dendrite guidance	1.22e-05	0.000361	8.37	10337	24	360	7	[D - dichaete, comm - commissureless, fra - frazzled, Toll-6 - cg7250 gene product from transcript cg7250-rc, Wnt5 - wnt oncogene analog 5, pros - prospero, Sema-2a - cg4700 gene product from transcript cg4700-rc]
GO:0000578	embryonic axis specification	1.29e-05	0.000383	6.96	10337	33	360	8	[Kr - kruppel, hh - hedgehog, MED31 - mediator complex subunit 31, slp1 - sloppy paired 1, mira - miranda, dpp - decapentaplegic, sog - short gastrulation, gt - giant]
GO:0022612	gland morphogenesis	1.3e-05	0.000382	4.86	10337	65	360	11	[tin - tinman, twi - twist, rib - ribbon, fkh - fork head, shg - shotgun, Wnt5 - wnt oncogene analog 5, trn - tartan, btl - breathless, eya - eyes absent, hkb - huckebein, gsb - gooseberry]
GO:0007435	salivary gland morphogenesis	1.3e-05	0.000381	4.86	10337	65	360	11	[tin - tinman, twi - twist, rib - ribbon, fkh - fork head, shg - shotgun, Wnt5 - wnt oncogene analog 5, trn - tartan, btl - breathless, eya - eyes absent, hkb - huckebein, gsb - gooseberry]
GO:0002064	epithelial cell development	1.46e-05	0.000428	4.1	10337	91	360	13	[gbb - glass bottom boat, hh - hedgehog, wg - wingless, ci - cubitus interruptus, neur - neuralized, os - outstretched, bib - big brain, tkv - thickveins, slmb - supernumerary limbs, ptc - patched, eya - eyes absent, dpp - decapentaplegic, drk - downstream of receptor kinase]
GO:0048542	lymph gland development	1.53e-05	0.000445	10.13	10337	17	360	6	[tin - tinman, wg - wingless, ecd - ecdysoneless, ush - u-shaped, dpp - decapentaplegic, pnr - pannier]
GO:0051961	negative regulation of nervous system development	1.55e-05	0.000449	3.83	10337	105	360	14	[TBPH - tar dna-binding protein-43 homolog, MED31 - mediator complex subunit 31, MED10 - mediator complex subunit 10, sdk - sidekick, Sema-2a - cg4700 gene product from transcript cg4700-rc, Socs36E - suppressor of cytokine signaling at 36e, btl - breathless, erm - earmuff, Mob4 - cg3403 gene product from transcript cg3403-ra, slmb - supernumerary limbs, pros - prospero, aop - anterior open, ed -…
GO:0010669	epithelial structure maintenance	1.64e-05	0.000473	8.04	10337	25	360	7	[upd2 - unpaired 2, Egfr - epidermal growth factor receptor, shg - shotgun, tsr - twinstar, Lac - lachesin, ird1 - immune response deficient 1, os - outstretched]
GO:0008258	head involution	1.64e-05	0.000473	6.76	10337	34	360	8	[sad - shadow, tsh - teashirt, rib - ribbon, spo - spook, shg - shotgun, ecd - ecdysoneless, ush - u-shaped, emc - extra macrochaetae]
GO:0043408	regulation of MAPK cascade	1.93e-05	0.000552	3.76	10337	107	360	14	[gbb - glass bottom boat, Traf4 - tnf-receptor-associated factor 4, Egfr - epidermal growth factor receptor, cpa - capping protein alpha, ato - atonal, btl - breathless, CG14184 - cg14184 gene product from transcript cg14184-ra, wnd - wallenda, trbl - tribbles, spi - spitz, Cdc37 - cg12019 gene product from transcript cg12019-ra, Nf-YB - nuclear factor y-box b, dpp - decapentaplegic, drk - downst…
GO:0061327	anterior Malpighian tubule development	1.94e-05	0.000553	13.05	10337	11	360	5	[tkv - thickveins, mbc - myoblast city, Doc3 - dorsocross3, Doc1 - dorsocross1, dpp - decapentaplegic]
GO:0090254	cell elongation involved in imaginal disc-derived wing morphogenesis	1.94e-05	0.000551	13.05	10337	11	360	5	[tkv - thickveins, shg - shotgun, wg - wingless, arr - arrow, arm - armadillo]
GO:0048585	negative regulation of response to stimulus	1.94e-05	0.000551	2.37	10337	339	360	28	[Egfr - epidermal growth factor receptor, cpa - capping protein alpha, nkd - naked cuticle, sog - short gastrulation, os - outstretched, trbl - tribbles, brk - brinker, phyl - phyllopod, slmb - supernumerary limbs, ptc - patched, Tom - twin of m4, eya - eyes absent, aop - anterior open, CG9996 - cg9996 gene product from transcript cg9996-rb, CG9636 - cg9636 gene product from transcript cg9636-rd,…
GO:0009948	anterior/posterior axis specification	1.99e-05	0.000562	5.74	10337	45	360	9	[Kr - kruppel, hh - hedgehog, MED31 - mediator complex subunit 31, shg - shotgun, slp1 - sloppy paired 1, mira - miranda, dpp - decapentaplegic, sog - short gastrulation, gt - giant]
GO:0120035	regulation of plasma membrane bounded cell projection organization	2.08e-05	0.000586	3.53	10337	122	360	15	[Adf1 - adh transcription factor 1, comm - commissureless, TBPH - tar dna-binding protein-43 homolog, cpa - capping protein alpha, Ppt1 - palmitoyl-protein thioesterase 1, Sema-2a - cg4700 gene product from transcript cg4700-rc, btl - breathless, Vang - van gogh, fra - frazzled, Shc - shc-adaptor protein, Sra-1 - specifically rac1-associated protein 1, tsr - twinstar, pros - prospero, Wnt5 - wnt …
GO:0022610	biological adhesion	2.1e-05	0.000588	3.21	10337	152	360	17	[Egfr - epidermal growth factor receptor, Hem - hem-protein, shg - shotgun, sdk - sidekick, Chc - clathrin heavy chain, trn - tartan, Lac - lachesin, Psn - presenilin, bib - big brain, ImpL2 - ecdysone-inducible gene l2, Sra-1 - specifically rac1-associated protein 1, Cad74A - cadherin 74a, ft - fat, 18w - 18 wheeler, arm - armadillo, ed - echinoid, alphaPS5 - cg5372 gene product from transcript …
GO:0110111	negative regulation of animal organ morphogenesis	2.17e-05	0.000607	7.73	10337	26	360	7	[tkv - thickveins, Egfr - epidermal growth factor receptor, tsh - teashirt, Socs36E - suppressor of cytokine signaling at 36e, aop - anterior open, ed - echinoid, dpp - decapentaplegic]
GO:0038127	ERBB signaling pathway	2.23e-05	0.000619	9.57	10337	18	360	6	[spi - spitz, Egfr - epidermal growth factor receptor, Shc - shc-adaptor protein, aop - anterior open, drk - downstream of receptor kinase, pnt - pointed]
GO:0007173	epidermal growth factor receptor signaling pathway	2.23e-05	0.000617	9.57	10337	18	360	6	[spi - spitz, Egfr - epidermal growth factor receptor, Shc - shc-adaptor protein, aop - anterior open, drk - downstream of receptor kinase, pnt - pointed]
GO:0110110	positive regulation of animal organ morphogenesis	2.23e-05	0.000614	9.57	10337	18	360	6	[tsh - teashirt, hth - homothorax, wg - wingless, klu - klumpfuss, Nf-YB - nuclear factor y-box b, ec - echinus]
GO:1902533	positive regulation of intracellular signal transduction	2.29e-05	0.000628	3.19	10337	153	360	17	[Traf4 - tnf-receptor-associated factor 4, Egfr - epidermal growth factor receptor, ato - atonal, btl - breathless, Mob4 - cg3403 gene product from transcript cg3403-ra, ci - cubitus interruptus, CG14184 - cg14184 gene product from transcript cg14184-ra, wnd - wallenda, spi - spitz, Pp1-87B - protein phosphatase 1 at 87b, Shc - shc-adaptor protein, Cdc37 - cg12019 gene product from transcript cg1…
GO:0050890	cognition	2.34e-05	0.00064	3.33	10337	138	360	16	[Adf1 - adh transcription factor 1, Egfr - epidermal growth factor receptor, wg - wingless, Socs36E - suppressor of cytokine signaling at 36e, blos1 - bloc-1 subunit 1, wnd - wallenda, neur - neuralized, Psn - presenilin, os - outstretched, Scamp - cg9195 gene product from transcript cg9195-rc, spi - spitz, Pp1-87B - protein phosphatase 1 at 87b, pxb - cg33207 gene product from transcript cg33207…
GO:0007611	learning or memory	2.34e-05	0.000638	3.33	10337	138	360	16	[Adf1 - adh transcription factor 1, Egfr - epidermal growth factor receptor, wg - wingless, Socs36E - suppressor of cytokine signaling at 36e, blos1 - bloc-1 subunit 1, wnd - wallenda, neur - neuralized, Psn - presenilin, os - outstretched, Scamp - cg9195 gene product from transcript cg9195-rc, spi - spitz, Pp1-87B - protein phosphatase 1 at 87b, pxb - cg33207 gene product from transcript cg33207…
GO:0042981	regulation of apoptotic process	2.35e-05	0.00064	3.06	10337	169	360	18	[Traf4 - tnf-receptor-associated factor 4, gbb - glass bottom boat, Egfr - epidermal growth factor receptor, TBPH - tar dna-binding protein-43 homolog, en - engrailed, fkh - fork head, Aac11 - cg6582 gene product from transcript cg6582-ra, spi - spitz, slmb - supernumerary limbs, sens - senseless, ptc - patched, ft - fat, eya - eyes absent, Nf-YB - nuclear factor y-box b, lsn - larsen, CG15479 - …
GO:0043410	positive regulation of MAPK cascade	2.72e-05	0.000736	4.95	10337	58	360	10	[Traf4 - tnf-receptor-associated factor 4, spi - spitz, Egfr - epidermal growth factor receptor, Cdc37 - cg12019 gene product from transcript cg12019-ra, ato - atonal, Nf-YB - nuclear factor y-box b, btl - breathless, CG14184 - cg14184 gene product from transcript cg14184-ra, drk - downstream of receptor kinase, wnd - wallenda]
GO:0007163	establishment or maintenance of cell polarity	3.07e-05	0.000828	3.42	10337	126	360	15	[fj - four-jointed, Egfr - epidermal growth factor receptor, rib - ribbon, shg - shotgun, Vang - van gogh, Vps4 - vacuolar protein sorting 4, Shc - shc-adaptor protein, slmb - supernumerary limbs, tsr - twinstar, ft - fat, KP78b - cg17216 gene product from transcript cg17216-rb, ird1 - immune response deficient 1, KP78a - cg6715 gene product from transcript cg6715-rb, Vhl - von hippel-lindau, CG7…
GO:0001751	compound eye photoreceptor cell differentiation	3.92e-05	0.00105	6.05	10337	38	360	8	[Egfr - epidermal growth factor receptor, hh - hedgehog, Shc - shc-adaptor protein, sens - senseless, E(spl)mdelta-HLH - enhancer of split mdelta, helix-loop-helix, klu - klumpfuss, aop - anterior open, emc - extra macrochaetae]
GO:0061328	posterior Malpighian tubule development	4.19e-05	0.00112	28.71	10337	3	360	3	[brk - brinker, wg - wingless, sog - short gastrulation]
GO:0007499	ectoderm and mesoderm interaction	4.19e-05	0.00112	28.71	10337	3	360	3	[twi - twist, sna - snail, hkb - huckebein]
GO:0007386	compartment pattern specification	4.19e-05	0.00111	28.71	10337	3	360	3	[inv - invected, en - engrailed, hh - hedgehog]
GO:0007449	proximal/distal pattern formation, imaginal disc	4.38e-05	0.00116	8.61	10337	20	360	6	[Egfr - epidermal growth factor receptor, tsh - teashirt, hh - hedgehog, hth - homothorax, dpp - decapentaplegic, pnt - pointed]
GO:0001934	positive regulation of protein phosphorylation	4.55e-05	0.0012	3.7	10337	101	360	13	[gbb - glass bottom boat, Traf4 - tnf-receptor-associated factor 4, Egfr - epidermal growth factor receptor, ASPP - ankyrin-repeat, sh3-domain, and proline-rich-region containing protein, ato - atonal, btl - breathless, CG14184 - cg14184 gene product from transcript cg14184-ra, wnd - wallenda, spi - spitz, Cdc37 - cg12019 gene product from transcript cg12019-ra, Nf-YB - nuclear factor y-box b, dp…
GO:0017145	stem cell division	4.58e-05	0.0012	4.27	10337	74	360	11	[tkv - thickveins, hh - hedgehog, tll - tailless, shg - shotgun, pon - partner of numb, pros - prospero, ptc - patched, mira - miranda, sna - snail, dpp - decapentaplegic, os - outstretched]
GO:0048636	positive regulation of muscle organ development	4.66e-05	0.00122	16.41	10337	7	360	4	[gbb - glass bottom boat, tkv - thickveins, cv - crossveinless, dpp - decapentaplegic]
GO:0007440	foregut morphogenesis	4.66e-05	0.00122	16.41	10337	7	360	4	[Inx2 - innexin 2, hh - hedgehog, dpp - decapentaplegic, os - outstretched]
GO:0007178	transmembrane receptor protein serine/threonine kinase signaling pathway	4.71e-05	0.00123	6.93	10337	29	360	7	[gbb - glass bottom boat, brk - brinker, tkv - thickveins, opa - odd paired, dpp - decapentaplegic, sog - short gastrulation, pnr - pannier]
GO:0072091	regulation of stem cell proliferation	4.83e-05	0.00125	5.17	10337	50	360	9	[MED31 - mediator complex subunit 31, MED10 - mediator complex subunit 10, wg - wingless, pros - prospero, E(spl)mgamma-HLH - enhancer of split mgamma, helix-loop-helix, E(spl)mdelta-HLH - enhancer of split mdelta, helix-loop-helix, klu - klumpfuss, erm - earmuff, pnt - pointed]
GO:0007474	imaginal disc-derived wing vein specification	4.83e-05	0.00125	5.17	10337	50	360	9	[fj - four-jointed, gbb - glass bottom boat, Egfr - epidermal growth factor receptor, inv - invected, hh - hedgehog, en - engrailed, Shc - shc-adaptor protein, dpp - decapentaplegic, net - cg11450 gene product from transcript cg11450-rb]
GO:0061319	nephrocyte differentiation	5.09e-05	0.00131	11.04	10337	13	360	5	[tin - tinman, wg - wingless, dpp - decapentaplegic, pnt - pointed, pnr - pannier]
GO:0061318	renal filtration cell differentiation	5.09e-05	0.00131	11.04	10337	13	360	5	[tin - tinman, wg - wingless, dpp - decapentaplegic, pnt - pointed, pnr - pannier]
GO:0035215	genital disc development	5.09e-05	0.0013	11.04	10337	13	360	5	[tkv - thickveins, hh - hedgehog, en - engrailed, btl - breathless, dpp - decapentaplegic]
GO:0060560	developmental growth involved in morphogenesis	5.2e-05	0.00133	4.21	10337	75	360	11	[Tollo - cg6890 gene product from transcript cg6890-ra, tkv - thickveins, shg - shotgun, Toll-6 - cg7250 gene product from transcript cg7250-rc, wg - wingless, mle - maleless, Wnt5 - wnt oncogene analog 5, 18w - 18 wheeler, arr - arrow, arm - armadillo, wnd - wallenda]
GO:0001894	tissue homeostasis	5.8e-05	0.00147	5.74	10337	40	360	8	[upd2 - unpaired 2, Egfr - epidermal growth factor receptor, shg - shotgun, tsr - twinstar, Lac - lachesin, ird1 - immune response deficient 1, ush - u-shaped, os - outstretched]
GO:0007431	salivary gland development	5.96e-05	0.00151	8.2	10337	21	360	6	[Egfr - epidermal growth factor receptor, tsh - teashirt, rib - ribbon, fkh - fork head, hkb - huckebein, gt - giant]
GO:0016055	Wnt signaling pathway	5.97e-05	0.0015	6.7	10337	30	360	7	[wntD - wnt inhibitor of dorsal, tsh - teashirt, wg - wingless, Wnt5 - wnt oncogene analog 5, arr - arrow, arm - armadillo, CG8786 - cg8786 gene product from transcript cg8786-rb]
GO:1905114	cell surface receptor signaling pathway involved in cell-cell signaling	5.97e-05	0.0015	6.7	10337	30	360	7	[wntD - wnt inhibitor of dorsal, tsh - teashirt, wg - wingless, Wnt5 - wnt oncogene analog 5, arr - arrow, arm - armadillo, CG8786 - cg8786 gene product from transcript cg8786-rb]
GO:0007155	cell adhesion	6.54e-05	0.00164	3.06	10337	150	360	16	[Hem - hem-protein, Egfr - epidermal growth factor receptor, shg - shotgun, sdk - sidekick, trn - tartan, Lac - lachesin, Psn - presenilin, bib - big brain, ImpL2 - ecdysone-inducible gene l2, Sra-1 - specifically rac1-associated protein 1, Cad74A - cadherin 74a, ft - fat, 18w - 18 wheeler, arm - armadillo, ed - echinoid, alphaPS5 - cg5372 gene product from transcript cg5372-ra]
GO:0009953	dorsal/ventral pattern formation	6.67e-05	0.00166	4.1	10337	77	360	11	[tkv - thickveins, Slh - sly-1 homologous, ind - intermediate neuroblasts defective, tsh - teashirt, wg - wingless, E(spl)mgamma-HLH - enhancer of split mgamma, helix-loop-helix, Dr - drop, vnd - ventral nervous system defective, Notum - cg13076 gene product from transcript cg13076-ra, Psn - presenilin, pnt - pointed]
GO:1902692	regulation of neuroblast proliferation	6.98e-05	0.00174	5.6	10337	41	360	8	[MED31 - mediator complex subunit 31, MED10 - mediator complex subunit 10, pros - prospero, E(spl)mgamma-HLH - enhancer of split mgamma, helix-loop-helix, E(spl)mdelta-HLH - enhancer of split mdelta, helix-loop-helix, klu - klumpfuss, erm - earmuff, pnt - pointed]
GO:0007616	long-term memory	7.51e-05	0.00186	4.42	10337	65	360	10	[Adf1 - adh transcription factor 1, Scamp - cg9195 gene product from transcript cg9195-rc, pxb - cg33207 gene product from transcript cg33207-rc, wg - wingless, arr - arrow, Socs36E - suppressor of cytokine signaling at 36e, arm - armadillo, neur - neuralized, wnd - wallenda, os - outstretched]
GO:0007446	imaginal disc growth	7.69e-05	0.0019	10.25	10337	14	360	5	[fj - four-jointed, bl - bancal, hh - hedgehog, ft - fat, dpp - decapentaplegic]
GO:0098609	cell-cell adhesion	7.8e-05	0.00192	3.75	10337	92	360	12	[ImpL2 - ecdysone-inducible gene l2, bib - big brain, Egfr - epidermal growth factor receptor, sdk - sidekick, shg - shotgun, Cad74A - cadherin 74a, ft - fat, Lac - lachesin, arm - armadillo, ed - echinoid, alphaPS5 - cg5372 gene product from transcript cg5372-ra, Psn - presenilin]
GO:0010002	cardioblast differentiation	9.06e-05	0.00222	14.36	10337	8	360	4	[tin - tinman, wg - wingless, dpp - decapentaplegic, pnr - pannier]
GO:0061382	Malpighian tubule tip cell differentiation	9.06e-05	0.00222	14.36	10337	8	360	4	[wg - wingless, ac - achaete, l(1)sc - lethal of scute, ase - asense]
GO:0007354	zygotic determination of anterior/posterior axis, embryo	9.06e-05	0.00221	14.36	10337	8	360	4	[Kr - kruppel, sog - short gastrulation, dpp - decapentaplegic, gt - giant]
GO:0007458	progression of morphogenetic furrow involved in compound eye morphogenesis	9.06e-05	0.0022	14.36	10337	8	360	4	[hh - hedgehog, ecd - ecdysoneless, dpp - decapentaplegic, emc - extra macrochaetae]
GO:0007418	ventral midline development	9.06e-05	0.0022	14.36	10337	8	360	4	[en - engrailed, hh - hedgehog, wg - wingless, sim - single-minded]
GO:0048565	digestive tract development	9.29e-05	0.00224	6.28	10337	32	360	7	[sad - shadow, tsh - teashirt, opa - odd paired, spo - spook, byn - brachyenteron, emc - extra macrochaetae, pnr - pannier]
GO:0022604	regulation of cell morphogenesis	0.000101	0.00243	3.24	10337	124	360	14	[Hem - hem-protein, rib - ribbon, Ppt1 - palmitoyl-protein thioesterase 1, Sema-2a - cg4700 gene product from transcript cg4700-rc, btl - breathless, Vang - van gogh, os - outstretched, fra - frazzled, Sra-1 - specifically rac1-associated protein 1, Shc - shc-adaptor protein, pros - prospero, Wnt5 - wnt oncogene analog 5, ed - echinoid, dpp - decapentaplegic]
GO:0090100	positive regulation of transmembrane receptor protein serine/threonine kinase signaling pathway	0.000104	0.00251	7.49	10337	23	360	6	[gbb - glass bottom boat, magu - cg2264 gene product from transcript cg2264-rd, hth - homothorax, tld - tolloid, dpp - decapentaplegic, sog - short gastrulation]
GO:0009954	proximal/distal pattern formation	0.000104	0.0025	7.49	10337	23	360	6	[Egfr - epidermal growth factor receptor, tsh - teashirt, hh - hedgehog, hth - homothorax, dpp - decapentaplegic, pnt - pointed]
GO:0042327	positive regulation of phosphorylation	0.000111	0.00266	3.39	10337	110	360	13	[gbb - glass bottom boat, Traf4 - tnf-receptor-associated factor 4, Egfr - epidermal growth factor receptor, ASPP - ankyrin-repeat, sh3-domain, and proline-rich-region containing protein, ato - atonal, btl - breathless, CG14184 - cg14184 gene product from transcript cg14184-ra, wnd - wallenda, spi - spitz, Cdc37 - cg12019 gene product from transcript cg12019-ra, Nf-YB - nuclear factor y-box b, dp…
GO:0048863	stem cell differentiation	0.000112	0.00266	9.57	10337	15	360	5	[tin - tinman, wg - wingless, pros - prospero, dpp - decapentaplegic, pnr - pannier]
GO:0007426	tracheal outgrowth, open tracheal system	0.000112	0.00266	9.57	10337	15	360	5	[Egfr - epidermal growth factor receptor, rib - ribbon, Shc - shc-adaptor protein, btl - breathless, drk - downstream of receptor kinase]
GO:0030858	positive regulation of epithelial cell differentiation	0.000114	0.0027	6.09	10337	33	360	7	[mbc - myoblast city, spi - spitz, Egfr - epidermal growth factor receptor, shg - shotgun, slmb - supernumerary limbs, aop - anterior open, ci - cubitus interruptus]
GO:0016043	cellular component organization	0.000122	0.00286	1.41	10337	2019	360	99	[rib - ribbon, cpa - capping protein alpha, Oga - o-glcnacase, shg - shotgun, ecd - ecdysoneless, Dcr-2 - dicer-2, Atg5 - autophagy-specific gene 5, trbl - tribbles, fra - frazzled, Sep5 - septin 5, ems - empty spiracles, slmb - supernumerary limbs, CG13784 - cg13784 gene product from transcript cg13784-rd, CG4537 - cg4537 gene product from transcript cg4537-rb, Vap-33-1 - cg5014 gene product fro…
GO:0031401	positive regulation of protein modification process	0.000123	0.00289	3.03	10337	142	360	15	[gbb - glass bottom boat, Traf4 - tnf-receptor-associated factor 4, Egfr - epidermal growth factor receptor, ASPP - ankyrin-repeat, sh3-domain, and proline-rich-region containing protein, ato - atonal, btl - breathless, CG14184 - cg14184 gene product from transcript cg14184-ra, wnd - wallenda, Pabp2 - cg2163 gene product from transcript cg2163-ra, spi - spitz, Cdc37 - cg12019 gene product from tr…
GO:0040008	regulation of growth	0.000127	0.00297	2.4	10337	263	360	22	[upd2 - unpaired 2, gbb - glass bottom boat, Egfr - epidermal growth factor receptor, TBPH - tar dna-binding protein-43 homolog, mirr - mirror, fkh - fork head, shg - shotgun, wg - wingless, Sema-2a - cg4700 gene product from transcript cg4700-rc, Chc - clathrin heavy chain, btl - breathless, Mob4 - cg3403 gene product from transcript cg3403-ra, Vang - van gogh, Vps4 - vacuolar protein sorting 4,…
GO:0007280	pole cell migration	0.000135	0.00315	7.18	10337	24	360	6	[tin - tinman, wntD - wnt inhibitor of dorsal, hh - hedgehog, shg - shotgun, eya - eyes absent, byn - brachyenteron]
GO:0009968	negative regulation of signal transduction	0.000138	0.00321	2.33	10337	283	360	23	[Egfr - epidermal growth factor receptor, CG9996 - cg9996 gene product from transcript cg9996-rb, cpa - capping protein alpha, Socs36E - suppressor of cytokine signaling at 36e, nkd - naked cuticle, Mob4 - cg3403 gene product from transcript cg3403-ra, sog - short gastrulation, Vps4 - vacuolar protein sorting 4, ImpL2 - ecdysone-inducible gene l2, trbl - tribbles, brk - brinker, phyl - phyllopod,…
GO:0001763	morphogenesis of a branching structure	0.00014	0.00324	5.91	10337	34	360	7	[Lam - lamin, wg - wingless, noc - no ocelli, btl - breathless, arm - armadillo, seq - sequoia, pnt - pointed]
GO:0061138	morphogenesis of a branching epithelium	0.00014	0.00323	5.91	10337	34	360	7	[Lam - lamin, wg - wingless, noc - no ocelli, btl - breathless, arm - armadillo, seq - sequoia, pnt - pointed]
GO:0048754	branching morphogenesis of an epithelial tube	0.00014	0.00322	5.91	10337	34	360	7	[Lam - lamin, wg - wingless, noc - no ocelli, btl - breathless, arm - armadillo, seq - sequoia, pnt - pointed]
GO:0010648	negative regulation of cell communication	0.000155	0.00356	2.27	10337	304	360	24	[Egfr - epidermal growth factor receptor, CG9996 - cg9996 gene product from transcript cg9996-rb, cpa - capping protein alpha, Fbxl4 - f box and leucine-rich-repeat gene 4, Socs36E - suppressor of cytokine signaling at 36e, nkd - naked cuticle, Mob4 - cg3403 gene product from transcript cg3403-ra, sog - short gastrulation, Vps4 - vacuolar protein sorting 4, ImpL2 - ecdysone-inducible gene l2, trb…
GO:0070374	positive regulation of ERK1 and ERK2 cascade	0.000158	0.00362	8.97	10337	16	360	5	[spi - spitz, Egfr - epidermal growth factor receptor, Cdc37 - cg12019 gene product from transcript cg12019-ra, btl - breathless, drk - downstream of receptor kinase]
GO:0035265	organ growth	0.000158	0.00361	8.97	10337	16	360	5	[fj - four-jointed, bl - bancal, hh - hedgehog, ft - fat, dpp - decapentaplegic]
GO:0043697	cell dedifferentiation	0.000159	0.00361	12.76	10337	9	360	4	[pros - prospero, Socs36E - suppressor of cytokine signaling at 36e, erm - earmuff, pnt - pointed]
GO:0043696	dedifferentiation	0.000159	0.0036	12.76	10337	9	360	4	[pros - prospero, Socs36E - suppressor of cytokine signaling at 36e, erm - earmuff, pnt - pointed]
GO:0042675	compound eye cone cell differentiation	0.000159	0.00358	12.76	10337	9	360	4	[Egfr - epidermal growth factor receptor, sdk - sidekick, eya - eyes absent, emc - extra macrochaetae]
GO:0007297	ovarian follicle cell migration	0.00016	0.0036	3.48	10337	99	360	12	[Egfr - epidermal growth factor receptor, mbc - myoblast city, shg - shotgun, Sra-1 - specifically rac1-associated protein 1, tsr - twinstar, 18w - 18 wheeler, Socs36E - suppressor of cytokine signaling at 36e, btl - breathless, aop - anterior open, os - outstretched, CG5869 - cg5869 gene product from transcript cg5869-ra, Vang - van gogh]
GO:0023057	negative regulation of signaling	0.000163	0.00366	2.26	10337	305	360	24	[Egfr - epidermal growth factor receptor, CG9996 - cg9996 gene product from transcript cg9996-rb, cpa - capping protein alpha, Fbxl4 - f box and leucine-rich-repeat gene 4, Socs36E - suppressor of cytokine signaling at 36e, nkd - naked cuticle, Mob4 - cg3403 gene product from transcript cg3403-ra, sog - short gastrulation, Vps4 - vacuolar protein sorting 4, ImpL2 - ecdysone-inducible gene l2, trb…
GO:0048099	anterior/posterior lineage restriction, imaginal disc	0.000163	0.00365	21.54	10337	4	360	3	[en - engrailed, hh - hedgehog, ptc - patched]
GO:0035154	terminal cell fate specification, open tracheal system	0.000163	0.00364	21.54	10337	4	360	3	[btl - breathless, seq - sequoia, pnt - pointed]
GO:0007473	wing disc proximal/distal pattern formation	0.000163	0.00363	21.54	10337	4	360	3	[tsh - teashirt, hh - hedgehog, dpp - decapentaplegic]
GO:0007540	sex determination, establishment of X:A ratio	0.000163	0.00362	21.54	10337	4	360	3	[sisA - sisterless a, os - outstretched, run - runt]
GO:0051301	cell division	0.000168	0.00372	3.09	10337	130	360	14	[hh - hedgehog, shg - shotgun, mira - miranda, neur - neuralized, os - outstretched, tkv - thickveins, tll - tailless, Lam - lamin, pon - partner of numb, spdo - sanpodo, pros - prospero, ptc - patched, sna - snail, dpp - decapentaplegic]
GO:0030856	regulation of epithelial cell differentiation	0.00017	0.00374	5.74	10337	35	360	7	[spi - spitz, mbc - myoblast city, Egfr - epidermal growth factor receptor, shg - shotgun, slmb - supernumerary limbs, aop - anterior open, ci - cubitus interruptus]
GO:0045168	cell-cell signaling involved in cell fate commitment	0.00017	0.00373	5.74	10337	35	360	7	[bib - big brain, CG31122 - cg31122 gene product from transcript cg31122-rc, hh - hedgehog, sca - scabrous, mib1 - mind bomb 1, CG7668 - cg7668 gene product from transcript cg7668-rc, CG5674 - cg5674 gene product from transcript cg5674-rb]
GO:0007224	smoothened signaling pathway	0.000173	0.00379	6.89	10337	25	360	6	[hh - hedgehog, mirr - mirror, pxb - cg33207 gene product from transcript cg33207-rc, ptc - patched, ato - atonal, ci - cubitus interruptus]
GO:1902531	regulation of intracellular signal transduction	0.00018	0.00393	2.24	10337	307	360	24	[gbb - glass bottom boat, Traf4 - tnf-receptor-associated factor 4, Egfr - epidermal growth factor receptor, cpa - capping protein alpha, ato - atonal, Socs36E - suppressor of cytokine signaling at 36e, btl - breathless, ci - cubitus interruptus, Mob4 - cg3403 gene product from transcript cg3403-ra, CG14184 - cg14184 gene product from transcript cg14184-ra, wnd - wallenda, ImpL2 - ecdysone-induci…
GO:0002682	regulation of immune system process	0.00018	0.00393	2.54	10337	215	360	19	[Egfr - epidermal growth factor receptor, CG9636 - cg9636 gene product from transcript cg9636-rd, wg - wingless, nub - nubbin, Dcr-2 - dicer-2, ac - achaete, neur - neuralized, os - outstretched, pnr - pannier, Kr - kruppel, ubl - ubiquitin like, pxb - cg33207 gene product from transcript cg33207-rc, Lam - lamin, crl - courtless, Hel89B - helicase 89b, ush - u-shaped, ird1 - immune response defic…
GO:0031399	regulation of protein modification process	0.000186	0.00404	2.34	10337	270	360	22	[Tollo - cg6890 gene product from transcript cg6890-ra, gbb - glass bottom boat, Traf4 - tnf-receptor-associated factor 4, Egfr - epidermal growth factor receptor, hh - hedgehog, cpa - capping protein alpha, ASPP - ankyrin-repeat, sh3-domain, and proline-rich-region containing protein, ato - atonal, Socs36E - suppressor of cytokine signaling at 36e, btl - breathless, CG6480 - cg6480 gene product …
GO:0071840	cellular component organization or biogenesis	0.000207	0.00448	1.39	10337	2047	360	99	[rib - ribbon, cpa - capping protein alpha, Oga - o-glcnacase, shg - shotgun, ecd - ecdysoneless, Dcr-2 - dicer-2, Atg5 - autophagy-specific gene 5, trbl - tribbles, fra - frazzled, Sep5 - septin 5, ems - empty spiracles, slmb - supernumerary limbs, CG13784 - cg13784 gene product from transcript cg13784-rd, CG4537 - cg4537 gene product from transcript cg4537-rb, Vap-33-1 - cg5014 gene product fro…
GO:0010562	positive regulation of phosphorus metabolic process	0.000209	0.00451	3.19	10337	117	360	13	[gbb - glass bottom boat, Traf4 - tnf-receptor-associated factor 4, Egfr - epidermal growth factor receptor, ASPP - ankyrin-repeat, sh3-domain, and proline-rich-region containing protein, ato - atonal, btl - breathless, CG14184 - cg14184 gene product from transcript cg14184-ra, wnd - wallenda, spi - spitz, Cdc37 - cg12019 gene product from transcript cg12019-ra, Nf-YB - nuclear factor y-box b, dp…
GO:0045937	positive regulation of phosphate metabolic process	0.000209	0.0045	3.19	10337	117	360	13	[gbb - glass bottom boat, Traf4 - tnf-receptor-associated factor 4, Egfr - epidermal growth factor receptor, ASPP - ankyrin-repeat, sh3-domain, and proline-rich-region containing protein, ato - atonal, btl - breathless, CG14184 - cg14184 gene product from transcript cg14184-ra, wnd - wallenda, spi - spitz, Cdc37 - cg12019 gene product from transcript cg12019-ra, Nf-YB - nuclear factor y-box b, dp…
GO:0007613	memory	0.000213	0.00457	3.38	10337	102	360	12	[Adf1 - adh transcription factor 1, Scamp - cg9195 gene product from transcript cg9195-rc, pxb - cg33207 gene product from transcript cg33207-rc, wg - wingless, arr - arrow, Socs36E - suppressor of cytokine signaling at 36e, arm - armadillo, neur - neuralized, drk - downstream of receptor kinase, wnd - wallenda, os - outstretched, Psn - presenilin]
GO:0007494	midgut development	0.000218	0.00467	6.63	10337	26	360	6	[sad - shadow, tsh - teashirt, opa - odd paired, spo - spook, byn - brachyenteron, emc - extra macrochaetae]
GO:0035146	tube fusion	0.000218	0.00466	8.45	10337	17	360	5	[shg - shotgun, wg - wingless, trn - tartan, arm - armadillo, ed - echinoid]
GO:0035147	branch fusion, open tracheal system	0.000218	0.00464	8.45	10337	17	360	5	[shg - shotgun, wg - wingless, trn - tartan, arm - armadillo, ed - echinoid]
GO:0007479	leg disc proximal/distal pattern formation	0.000218	0.00463	8.45	10337	17	360	5	[Egfr - epidermal growth factor receptor, tsh - teashirt, hth - homothorax, dpp - decapentaplegic, pnt - pointed]
GO:0043066	negative regulation of apoptotic process	0.000227	0.0048	3.59	10337	88	360	11	[spi - spitz, Egfr - epidermal growth factor receptor, TBPH - tar dna-binding protein-43 homolog, en - engrailed, fkh - fork head, sens - senseless, slmb - supernumerary limbs, Aac11 - cg6582 gene product from transcript cg6582-ra, Nf-YB - nuclear factor y-box b, eya - eyes absent, pnt - pointed]
GO:0008407	chaeta morphogenesis	0.000245	0.00516	5.43	10337	37	360	7	[Hem - hem-protein, sca - scabrous, sens - senseless, ac - achaete, ase - asense, emc - extra macrochaetae, pnr - pannier]
GO:0046532	regulation of photoreceptor cell differentiation	0.000245	0.00515	5.43	10337	37	360	7	[sdk - sidekick, pros - prospero, Nf-YB - nuclear factor y-box b, Socs36E - suppressor of cytokine signaling at 36e, aop - anterior open, ed - echinoid, neur - neuralized]
GO:0007380	specification of segmental identity, head	0.000257	0.0054	11.49	10337	10	360	4	[tsh - teashirt, hth - homothorax, slp1 - sloppy paired 1, gt - giant]
GO:0007450	dorsal/ventral pattern formation, imaginal disc	0.000259	0.00541	4.69	10337	49	360	8	[Slh - sly-1 homologous, tsh - teashirt, wg - wingless, E(spl)mgamma-HLH - enhancer of split mgamma, helix-loop-helix, Dr - drop, Notum - cg13076 gene product from transcript cg13076-ra, Psn - presenilin, pnt - pointed]
GO:0043900	regulation of multi-organism process	0.000263	0.00548	2.83	10337	152	360	15	[Egfr - epidermal growth factor receptor, shg - shotgun, ac - achaete, Dcr-2 - dicer-2, nub - nubbin, mira - miranda, Vps4 - vacuolar protein sorting 4, pnr - pannier, mbc - myoblast city, spi - spitz, slmb - supernumerary limbs, Hel89B - helicase 89b, ush - u-shaped, ird1 - immune response deficient 1, aop - anterior open]
GO:0008284	positive regulation of cell proliferation	0.000285	0.00593	3.78	10337	76	360	10	[spi - spitz, Egfr - epidermal growth factor receptor, tsh - teashirt, hth - homothorax, wg - wingless, CG17059 - cg17059 gene product from transcript cg17059-ra, pros - prospero, E(spl)mgamma-HLH - enhancer of split mgamma, helix-loop-helix, klu - klumpfuss, pnt - pointed]
GO:0007156	homophilic cell adhesion via plasma membrane adhesion molecules	0.000291	0.00604	5.29	10337	38	360	7	[ImpL2 - ecdysone-inducible gene l2, sdk - sidekick, shg - shotgun, Cad74A - cadherin 74a, ft - fat, Lac - lachesin, ed - echinoid]
GO:0051129	negative regulation of cellular component organization	0.000292	0.00604	2.93	10337	137	360	14	[TBPH - tar dna-binding protein-43 homolog, cpa - capping protein alpha, Sema-2a - cg4700 gene product from transcript cg4700-rc, btl - breathless, Mob4 - cg3403 gene product from transcript cg3403-ra, CG6480 - cg6480 gene product from transcript cg6480-ra, ase - asense, CG5869 - cg5869 gene product from transcript cg5869-ra, trbl - tribbles, Hus1-like - cg2525 gene product from transcript cg2525…
GO:0007530	sex determination	0.000336	0.00694	6.15	10337	28	360	6	[her - hermaphrodite, tra - transformer, sisA - sisterless a, YT521-B - cg12076 gene product from transcript cg12076-ra, os - outstretched, emc - extra macrochaetae]
GO:0008543	fibroblast growth factor receptor signaling pathway	0.000387	0.00796	7.56	10337	19	360	5	[Shc - shc-adaptor protein, btl - breathless, aop - anterior open, drk - downstream of receptor kinase, pnt - pointed]
GO:0007369	gastrulation	0.000387	0.00794	7.56	10337	19	360	5	[twi - twist, shg - shotgun, CG6234 - cg6234 gene product from transcript cg6234-ra, sna - snail, CG13427 - cg13427 gene product from transcript cg13427-ra]
GO:0035050	embryonic heart tube development	0.000387	0.00792	7.56	10337	19	360	5	[tin - tinman, lea - leak, mid - midline, pon - partner of numb, pnr - pannier]
GO:0035287	head segmentation	0.000393	0.00802	10.44	10337	11	360	4	[hh - hedgehog, en - engrailed, ems - empty spiracles, gt - giant]
GO:0001742	oenocyte differentiation	0.000398	0.00809	17.23	10337	5	360	3	[Egfr - epidermal growth factor receptor, hth - homothorax, pnt - pointed]
GO:0007492	endoderm development	0.000398	0.00807	17.23	10337	5	360	3	[sisA - sisterless a, hkb - huckebein, pnr - pannier]
GO:0035288	anterior head segmentation	0.000398	0.00804	17.23	10337	5	360	3	[en - engrailed, hh - hedgehog, ems - empty spiracles]
GO:0035271	ring gland development	0.000398	0.00802	17.23	10337	5	360	3	[tll - tailless, sog - short gastrulation, gt - giant]
GO:0007460	R8 cell fate commitment	0.000398	0.008	17.23	10337	5	360	3	[sca - scabrous, ato - atonal, emc - extra macrochaetae]
GO:0007313	maternal specification of dorsal/ventral axis, oocyte, soma encoded	0.000398	0.00798	17.23	10337	5	360	3	[tld - tolloid, sog - short gastrulation, dpp - decapentaplegic]
GO:0110116	regulation of compound eye photoreceptor cell differentiation	0.000412	0.00824	5.94	10337	29	360	6	[pros - prospero, Nf-YB - nuclear factor y-box b, Socs36E - suppressor of cytokine signaling at 36e, aop - anterior open, ed - echinoid, neur - neuralized]
GO:0051962	positive regulation of nervous system development	0.000431	0.00861	3.13	10337	110	360	12	[gbb - glass bottom boat, TBPH - tar dna-binding protein-43 homolog, spi - spitz, tkv - thickveins, slmb - supernumerary limbs, Wnt5 - wnt oncogene analog 5, pros - prospero, E(spl)mgamma-HLH - enhancer of split mgamma, helix-loop-helix, klu - klumpfuss, Nf-YB - nuclear factor y-box b, Vang - van gogh, pnt - pointed]
GO:0007635	chemosensory behavior	0.000431	0.00859	3.13	10337	110	360	12	[Adf1 - adh transcription factor 1, Or22a - odorant receptor 22a, Egfr - epidermal growth factor receptor, spi - spitz, Pp1-87B - protein phosphatase 1 at 87b, Gr2a - gustatory receptor 2a, Gr47b - gustatory receptor 47b, gb - genderblind, Gr10b - gustatory receptor 10b, drk - downstream of receptor kinase, blos1 - bloc-1 subunit 1, Gr32a - gustatory receptor 32a]
GO:0050769	positive regulation of neurogenesis	0.000435	0.00863	3.59	10337	80	360	10	[spi - spitz, TBPH - tar dna-binding protein-43 homolog, slmb - supernumerary limbs, Wnt5 - wnt oncogene analog 5, pros - prospero, E(spl)mgamma-HLH - enhancer of split mgamma, helix-loop-helix, Nf-YB - nuclear factor y-box b, klu - klumpfuss, Vang - van gogh, pnt - pointed]
GO:0043069	negative regulation of programmed cell death	0.000445	0.00882	3.32	10337	95	360	11	[spi - spitz, Egfr - epidermal growth factor receptor, TBPH - tar dna-binding protein-43 homolog, en - engrailed, fkh - fork head, sens - senseless, slmb - supernumerary limbs, Aac11 - cg6582 gene product from transcript cg6582-ra, Nf-YB - nuclear factor y-box b, eya - eyes absent, pnt - pointed]
GO:0032270	positive regulation of cellular protein metabolic process	0.00045	0.00889	2.36	10337	231	360	19	[gbb - glass bottom boat, Traf4 - tnf-receptor-associated factor 4, Egfr - epidermal growth factor receptor, ASPP - ankyrin-repeat, sh3-domain, and proline-rich-region containing protein, ato - atonal, Socs36E - suppressor of cytokine signaling at 36e, btl - breathless, CG14184 - cg14184 gene product from transcript cg14184-ra, wnd - wallenda, trbl - tribbles, Pabp2 - cg2163 gene product from tra…
GO:0009950	dorsal/ventral axis specification	0.00045	0.00886	4.33	10337	53	360	8	[D - dichaete, Egfr - epidermal growth factor receptor, twi - twist, Shc - shc-adaptor protein, tld - tolloid, sna - snail, dpp - decapentaplegic, sog - short gastrulation]
GO:0010975	regulation of neuron projection development	0.000488	0.00958	3.29	10337	96	360	11	[Adf1 - adh transcription factor 1, comm - commissureless, TBPH - tar dna-binding protein-43 homolog, fra - frazzled, Ppt1 - palmitoyl-protein thioesterase 1, Shc - shc-adaptor protein, Wnt5 - wnt oncogene analog 5, pros - prospero, Sema-2a - cg4700 gene product from transcript cg4700-rc, btl - breathless, Vang - van gogh]
GO:0030031	cell projection assembly	0.000488	0.00955	3.29	10337	96	360	11	[Sep2 - septin 2, Oseg4 - cg2069 gene product from transcript cg2069-ra, Egfr - epidermal growth factor receptor, Hem - hem-protein, hh - hedgehog, Sep5 - septin 5, shg - shotgun, Sra-1 - specifically rac1-associated protein 1, tsr - twinstar, btl - breathless, CG10874 - cg10874 gene product from transcript cg10874-rb]
GO:0045610	regulation of hemocyte differentiation	0.0005	0.00977	5.74	10337	30	360	6	[Egfr - epidermal growth factor receptor, wg - wingless, ush - u-shaped, aop - anterior open, neur - neuralized, pnt - pointed]
GO:0090066	regulation of anatomical structure size	0.000547	0.0106	2.47	10337	198	360	17	[fj - four-jointed, rib - ribbon, cpa - capping protein alpha, wg - wingless, Chc - clathrin heavy chain, Lac - lachesin, os - outstretched, CG5869 - cg5869 gene product from transcript cg5869-ra, bib - big brain, trbl - tribbles, magu - cg2264 gene product from transcript cg2264-rd, Lam - lamin, ft - fat, dpp - decapentaplegic, PsGEF - protostome-specific gef, drk - downstream of receptor kinase…
GO:2000648	positive regulation of stem cell proliferation	0.000573	0.0111	9.57	10337	12	360	4	[wg - wingless, E(spl)mgamma-HLH - enhancer of split mgamma, helix-loop-helix, pros - prospero, klu - klumpfuss]
GO:0032101	regulation of response to external stimulus	0.000588	0.0114	2.87	10337	130	360	13	[Ppt1 - palmitoyl-protein thioesterase 1, Fbxl4 - f box and leucine-rich-repeat gene 4, Sema-2a - cg4700 gene product from transcript cg4700-rc, ac - achaete, Dcr-2 - dicer-2, nub - nubbin, Vang - van gogh, pnr - pannier, Shc - shc-adaptor protein, Hel89B - helicase 89b, Wnt5 - wnt oncogene analog 5, ush - u-shaped, ird1 - immune response deficient 1]
GO:0001700	embryonic development via the syncytial blastoderm	0.000602	0.0116	5.56	10337	31	360	6	[upd2 - unpaired 2, mirr - mirror, spo - spook, ems - empty spiracles, Doc1 - dorsocross1, os - outstretched]
GO:0009826	unidimensional cell growth	0.000639	0.0123	6.84	10337	21	360	5	[tkv - thickveins, shg - shotgun, wg - wingless, arr - arrow, arm - armadillo]
GO:0008306	associative learning	0.00064	0.0123	4.67	10337	43	360	7	[Adf1 - adh transcription factor 1, spi - spitz, Egfr - epidermal growth factor receptor, Pp1-87B - protein phosphatase 1 at 87b, drk - downstream of receptor kinase, blos1 - bloc-1 subunit 1, Psn - presenilin]
GO:0016049	cell growth	0.000679	0.013	3.69	10337	70	360	9	[tkv - thickveins, shg - shotgun, wg - wingless, mle - maleless, Wnt5 - wnt oncogene analog 5, arr - arrow, arm - armadillo, wnd - wallenda, alphaPS5 - cg5372 gene product from transcript cg5372-ra]
GO:0008355	olfactory learning	0.000719	0.0138	5.38	10337	32	360	6	[Adf1 - adh transcription factor 1, spi - spitz, Egfr - epidermal growth factor receptor, Pp1-87B - protein phosphatase 1 at 87b, drk - downstream of receptor kinase, blos1 - bloc-1 subunit 1]
GO:1903684	regulation of border follicle cell migration	0.000719	0.0137	5.38	10337	32	360	6	[mbc - myoblast city, spi - spitz, Egfr - epidermal growth factor receptor, shg - shotgun, slmb - supernumerary limbs, aop - anterior open]
GO:1903688	positive regulation of border follicle cell migration	0.000719	0.0137	5.38	10337	32	360	6	[spi - spitz, mbc - myoblast city, Egfr - epidermal growth factor receptor, shg - shotgun, slmb - supernumerary limbs, aop - anterior open]
GO:0050770	regulation of axonogenesis	0.000744	0.0141	4.03	10337	57	360	8	[fra - frazzled, Ppt1 - palmitoyl-protein thioesterase 1, Shc - shc-adaptor protein, pros - prospero, Wnt5 - wnt oncogene analog 5, Sema-2a - cg4700 gene product from transcript cg4700-rc, btl - breathless, Vang - van gogh]
GO:0001704	formation of primary germ layer	0.000775	0.0147	14.36	10337	6	360	3	[fkh - fork head, slp1 - sloppy paired 1, hkb - huckebein]
GO:0001748	optic lobe placode development	0.000775	0.0146	14.36	10337	6	360	3	[shg - shotgun, tll - tailless, ato - atonal]
GO:0035309	wing and notum subfield formation	0.000775	0.0146	14.36	10337	6	360	3	[Egfr - epidermal growth factor receptor, Dr - drop, dpp - decapentaplegic]
GO:0007378	amnioserosa formation	0.000775	0.0146	14.36	10337	6	360	3	[tld - tolloid, sog - short gastrulation, dpp - decapentaplegic]
GO:0007366	periodic partitioning by pair rule gene	0.000775	0.0145	14.36	10337	6	360	3	[odd - odd skipped, sob - sister of odd and bowl, run - runt]
GO:0046667	compound eye retinal cell programmed cell death	0.000775	0.0145	14.36	10337	6	360	3	[Chc - clathrin heavy chain, arm - armadillo, ec - echinus]
GO:0070372	regulation of ERK1 and ERK2 cascade	0.000804	0.015	6.53	10337	22	360	5	[spi - spitz, Egfr - epidermal growth factor receptor, Cdc37 - cg12019 gene product from transcript cg12019-ra, btl - breathless, drk - downstream of receptor kinase]
GO:0007632	visual behavior	0.000804	0.015	6.53	10337	22	360	5	[nonA - no on or off transient a, Pp1-87B - protein phosphatase 1 at 87b, ogre - optic ganglion reduced, Sema-2a - cg4700 gene product from transcript cg4700-rc, tay - tay bridge]
GO:0030509	BMP signaling pathway	0.000806	0.0149	8.84	10337	13	360	4	[gbb - glass bottom boat, tkv - thickveins, dpp - decapentaplegic, sog - short gastrulation]
GO:0007628	adult walking behavior	0.000806	0.0149	8.84	10337	13	360	4	[nan - nanchung, TBPH - tar dna-binding protein-43 homolog, sim - single-minded, tay - tay bridge]
GO:0090659	walking behavior	0.000806	0.0149	8.84	10337	13	360	4	[nan - nanchung, TBPH - tar dna-binding protein-43 homolog, sim - single-minded, tay - tay bridge]
GO:0046533	negative regulation of photoreceptor cell differentiation	0.000806	0.0148	8.84	10337	13	360	4	[sdk - sidekick, Socs36E - suppressor of cytokine signaling at 36e, aop - anterior open, ed - echinoid]
GO:0001932	regulation of protein phosphorylation	0.00082	0.0151	2.46	10337	187	360	16	[gbb - glass bottom boat, Traf4 - tnf-receptor-associated factor 4, Egfr - epidermal growth factor receptor, cpa - capping protein alpha, ASPP - ankyrin-repeat, sh3-domain, and proline-rich-region containing protein, ato - atonal, btl - breathless, Socs36E - suppressor of cytokine signaling at 36e, CG14184 - cg14184 gene product from transcript cg14184-ra, wnd - wallenda, trbl - tribbles, spi - s…
GO:0035220	wing disc development	0.000837	0.0153	3.96	10337	58	360	8	[CG14204 - cg14204 gene product from transcript cg14204-rb, cpa - capping protein alpha, Ndfip - nedd4 family interacting protein, wg - wingless, noc - no ocelli, Doc1 - dorsocross1, ft - fat, Notum - cg13076 gene product from transcript cg13076-ra]
GO:0051247	positive regulation of protein metabolic process	0.000837	0.0153	2.25	10337	243	360	19	[gbb - glass bottom boat, Traf4 - tnf-receptor-associated factor 4, Egfr - epidermal growth factor receptor, ASPP - ankyrin-repeat, sh3-domain, and proline-rich-region containing protein, ato - atonal, Socs36E - suppressor of cytokine signaling at 36e, btl - breathless, CG14184 - cg14184 gene product from transcript cg14184-ra, wnd - wallenda, trbl - tribbles, Pabp2 - cg2163 gene product from tra…
GO:0002700	regulation of production of molecular mediator of immune response	0.000849	0.0155	4.47	10337	45	360	7	[CG9636 - cg9636 gene product from transcript cg9636-rd, Hel89B - helicase 89b, nub - nubbin, ush - u-shaped, ird1 - immune response deficient 1, ac - achaete, pnr - pannier]
GO:0010634	positive regulation of epithelial cell migration	0.000854	0.0155	5.22	10337	33	360	6	[mbc - myoblast city, spi - spitz, Egfr - epidermal growth factor receptor, shg - shotgun, slmb - supernumerary limbs, aop - anterior open]
GO:0030855	epithelial cell differentiation	0.000854	0.0155	5.22	10337	33	360	6	[tin - tinman, fj - four-jointed, tsh - teashirt, phyl - phyllopod, fkh - fork head, ft - fat]
GO:0007472	wing disc morphogenesis	0.000998	0.0181	6.24	10337	23	360	5	[brk - brinker, Egfr - epidermal growth factor receptor, en - engrailed, arm - armadillo, os - outstretched]

## Sheet: GO2 Component
GO Term	Description	P-value	FDR q-value	Enrichment	N	B	n	b	Genes
GO:0030312	external encapsulating structure	2.75e-50	3.51e-47	26.32	10337	42	346	37	[CG4066 - cg4066 gene product from transcript cg4066-ra, CG15721 - cg15721 gene product from transcript cg15721-rb, Cp7Fa - chorion protein a at 7f, CG12716 - cg12716 gene product from transcript cg12716-ra, CG13113 - cg13113 gene product from transcript cg13113-ra, CG13299 - cg13299 gene product from transcript cg13299-ra, CG12398 - cg12398 gene product from transcript cg12398-ra, CG13114 - cg13…
GO:0042600	chorion	9.69e-48	6.18e-45	27.45	10337	37	346	34	[CG15721 - cg15721 gene product from transcript cg15721-rb, CG4066 - cg4066 gene product from transcript cg4066-ra, CG12716 - cg12716 gene product from transcript cg12716-ra, Cp7Fa - chorion protein a at 7f, CG13113 - cg13113 gene product from transcript cg13113-ra, CG13299 - cg13299 gene product from transcript cg13299-ra, CG12398 - cg12398 gene product from transcript cg12398-ra, CG13114 - cg13…
GO:0000502	proteasome complex	2.6e-11	1.11e-08	11.42	10337	34	346	13	[Rpn12 - regulatory particle non-atpase 12, Prosbeta5 - proteasome beta5 subunit, Pros29 - proteasome 29kd subunit, Prosbeta3 - proteasome beta3 subunit, Pros28.1 - proteasome 28kd subunit 1, CG17331 - cg17331 gene product from transcript cg17331-rb, Uch-L3 - ubiquitin c-terminal hydrolase, Pros25 - proteasome 25kd subunit, Prosbeta2 - proteasome beta2 subunit, Prosalpha7 - proteasome alpha7 subu…
GO:1905369	endopeptidase complex	2.6e-11	8.3e-09	11.42	10337	34	346	13	[Rpn12 - regulatory particle non-atpase 12, Prosbeta5 - proteasome beta5 subunit, Prosbeta3 - proteasome beta3 subunit, Pros29 - proteasome 29kd subunit, Pros28.1 - proteasome 28kd subunit 1, CG17331 - cg17331 gene product from transcript cg17331-rb, Uch-L3 - ubiquitin c-terminal hydrolase, Pros25 - proteasome 25kd subunit, Prosbeta2 - proteasome beta2 subunit, Prosalpha7 - proteasome alpha7 subu…
GO:0005839	proteasome core complex	5.77e-09	1.47e-06	13.44	10337	20	346	9	[Pros25 - proteasome 25kd subunit, Prosbeta2 - proteasome beta2 subunit, Prosbeta5 - proteasome beta5 subunit, Prosalpha7 - proteasome alpha7 subunit, Pros29 - proteasome 29kd subunit, Prosbeta3 - proteasome beta3 subunit, Pros28.1 - proteasome 28kd subunit 1, CG17331 - cg17331 gene product from transcript cg17331-rb, Pros26 - proteasome 26kd subunit]
GO:1905368	peptidase complex	3.42e-08	7.26e-06	6.81	10337	57	346	13	[Rpn12 - regulatory particle non-atpase 12, Prosbeta5 - proteasome beta5 subunit, Pros29 - proteasome 29kd subunit, Prosbeta3 - proteasome beta3 subunit, Pros28.1 - proteasome 28kd subunit 1, CG17331 - cg17331 gene product from transcript cg17331-rb, Uch-L3 - ubiquitin c-terminal hydrolase, Pros25 - proteasome 25kd subunit, Prosbeta2 - proteasome beta2 subunit, Prosalpha7 - proteasome alpha7 subu…
GO:0019773	proteasome core complex, alpha-subunit complex	7.76e-05	0.0141	14.94	10337	8	346	4	[Pros25 - proteasome 25kd subunit, Prosalpha7 - proteasome alpha7 subunit, Pros29 - proteasome 29kd subunit, Pros28.1 - proteasome 28kd subunit 1]
GO:0019774	proteasome core complex, beta-subunit complex	0.000136	0.0217	13.28	10337	9	346	4	[Prosbeta2 - proteasome beta2 subunit, Prosbeta5 - proteasome beta5 subunit, Prosbeta3 - proteasome beta3 subunit, Pros26 - proteasome 26kd subunit]
GO:0060388	vitelline envelope	0.000145	0.0205	22.41	10337	4	346	3	[Vm26Aa - vitelline membrane 26aa, Vm26Ab - vitelline membrane 26ab, Vml - vitelline membrane-like]
GO:0035805	egg coat	0.000145	0.0185	22.41	10337	4	346	3	[Vm26Aa - vitelline membrane 26aa, Vm26Ab - vitelline membrane 26ab, Vml - vitelline membrane-like]

## Sheet: GO2 Function
GO Term	Description	P-value	FDR q-value	Enrichment	N	B	n	b	Genes
GO:0004298	threonine-type endopeptidase activity	9.8e-09	2.63e-05	12.8	10337	21	346	9	[Pros25 - proteasome 25kd subunit, Prosbeta2 - proteasome beta2 subunit, Prosbeta5 - proteasome beta5 subunit, Prosalpha7 - proteasome alpha7 subunit, Pros29 - proteasome 29kd subunit, Prosbeta3 - proteasome beta3 subunit, Pros28.1 - proteasome 28kd subunit 1, CG17331 - cg17331 gene product from transcript cg17331-rb, Pros26 - proteasome 26kd subunit]
GO:0070003	threonine-type peptidase activity	9.8e-09	1.31e-05	12.8	10337	21	346	9	[Pros25 - proteasome 25kd subunit, Prosbeta2 - proteasome beta2 subunit, Prosbeta5 - proteasome beta5 subunit, Prosalpha7 - proteasome alpha7 subunit, Pros29 - proteasome 29kd subunit, Prosbeta3 - proteasome beta3 subunit, Pros28.1 - proteasome 28kd subunit 1, CG17331 - cg17331 gene product from transcript cg17331-rb, Pros26 - proteasome 26kd subunit]
GO:0005213	structural constituent of chorion	1.23e-06	0.0011	29.88	10337	4	346	4	[Femcoat - cg15573 gene product from transcript cg15573-rb, Cp36 - chorion protein 36, Cp18 - chorion protein 18, dec-1 - defective chorion 1]
GO:0004175	endopeptidase activity	7.95e-06	0.00532	2.44	10337	355	346	29	[ndl - nudel, CG32277 - cg32277 gene product from transcript cg32277-ra, Prosbeta3 - proteasome beta3 subunit, Pros29 - proteasome 29kd subunit, Send2 - spermathecal endopeptidase 2, Pros28.1 - proteasome 28kd subunit 1, CG17331 - cg17331 gene product from transcript cg17331-rb, Ser12 - serine protease 12, Send1 - spermathecal endopeptidase 1, CG6508 - cg6508 gene product from transcript cg6508-r…
GO:0070011	peptidase activity, acting on L-amino acid peptides	4.06e-05	0.0217	2.08	10337	489	346	34	[ndl - nudel, CG32277 - cg32277 gene product from transcript cg32277-ra, Pros29 - proteasome 29kd subunit, Prosbeta3 - proteasome beta3 subunit, Pros28.1 - proteasome 28kd subunit 1, Send2 - spermathecal endopeptidase 2, Ser12 - serine protease 12, CG17331 - cg17331 gene product from transcript cg17331-rb, Send1 - spermathecal endopeptidase 1, Uch-L3 - ubiquitin c-terminal hydrolase, CG6508 - cg6…
GO:0008233	peptidase activity	5.62e-05	0.0251	2.04	10337	497	346	34	[ndl - nudel, CG32277 - cg32277 gene product from transcript cg32277-ra, Pros29 - proteasome 29kd subunit, Prosbeta3 - proteasome beta3 subunit, Pros28.1 - proteasome 28kd subunit 1, Send2 - spermathecal endopeptidase 2, Ser12 - serine protease 12, CG17331 - cg17331 gene product from transcript cg17331-rb, Send1 - spermathecal endopeptidase 1, Uch-L3 - ubiquitin c-terminal hydrolase, CG6508 - cg6…
GO:0052689	carboxylic ester hydrolase activity	0.000352	0.135	3.69	10337	81	346	10	[sws - swiss cheese, bmm - brummer, Yp3 - yolk protein 3, CG4757 - cg4757 gene product from transcript cg4757-rb, GXIVsPLA2 - cg17035 gene product from transcript cg17035-rd, CG14903 - cg14903 gene product from transcript cg14903-ra, CG4267 - cg4267 gene product from transcript cg4267-rb, Yp2 - yolk protein 2, CG10163 - cg10163 gene product from transcript cg10163-ra, Yp1 - yolk protein 1]

## Sheet: GO2 Process
GO Term	Description	P-value	FDR q-value	Enrichment	N	B	n	b	Genes
GO:0007304	chorion-containing eggshell formation	1.67e-16	1.23e-12	15.93	10337	30	346	16	[CG12517 - cg12517 gene product from transcript cg12517-ra, Muc12Ea - mucin 12ea, CG15721 - cg15721 gene product from transcript cg15721-rb, CG4066 - cg4066 gene product from transcript cg4066-ra, Cp7Fa - chorion protein a at 7f, CG12716 - cg12716 gene product from transcript cg12716-ra, CG13299 - cg13299 gene product from transcript cg13299-ra, CG1077 - cg1077 gene product from transcript cg1077…
GO:0030703	eggshell formation	6.51e-16	2.4e-12	14.94	10337	32	346	16	[CG12517 - cg12517 gene product from transcript cg12517-ra, Muc12Ea - mucin 12ea, CG4066 - cg4066 gene product from transcript cg4066-ra, CG15721 - cg15721 gene product from transcript cg15721-rb, CG12716 - cg12716 gene product from transcript cg12716-ra, Cp7Fa - chorion protein a at 7f, CG13299 - cg13299 gene product from transcript cg13299-ra, CG1077 - cg1077 gene product from transcript cg1077…
GO:0048646	anatomical structure formation involved in morphogenesis	2.32e-15	5.69e-12	3.82	10337	360	346	46	[slam - slow as molasses, Sry-alpha - serendipity alpha, bnk - bottleneck, CG15721 - cg15721 gene product from transcript cg15721-rb, CG4066 - cg4066 gene product from transcript cg4066-ra, CG6498 - cg6498 gene product from transcript cg6498-rb, CG12716 - cg12716 gene product from transcript cg12716-ra, Cp7Fa - chorion protein a at 7f, Vm32E - vitelline membrane 32e, ndl - nudel, CG13113 - cg1311…
GO:0010927	cellular component assembly involved in morphogenesis	1.03e-12	1.9e-09	11.2	10337	40	346	15	[Vm32E - vitelline membrane 32e, ndl - nudel, CG13113 - cg13113 gene product from transcript cg13113-ra, dec-1 - defective chorion 1, Vm26Aa - vitelline membrane 26aa, Femcoat - cg15573 gene product from transcript cg15573-rb, CG31926 - cg31926 gene product from transcript cg31926-rb, Vm26Ab - vitelline membrane 26ab, CG15571 - cg15571 gene product from transcript cg15571-ra, Vml - vitelline memb…
GO:0007306	eggshell chorion assembly	3.02e-11	4.45e-08	20.68	10337	13	346	9	[CG31926 - cg31926 gene product from transcript cg31926-rb, Femcoat - cg15573 gene product from transcript cg15573-rb, CG15571 - cg15571 gene product from transcript cg15571-ra, Cp36 - chorion protein 36, CG31661 - cg31661 gene product from transcript cg31661-ra, ndl - nudel, CG13113 - cg13113 gene product from transcript cg13113-ra, Muc4B - mucin 4b, dec-1 - defective chorion 1]
GO:0019731	antibacterial humoral response	2e-09	2.46e-06	12.45	10337	24	346	10	[Drs - drosomycin, AttA - attacin-a, Dro - drosocin, Def - defensin, AttB - attacin-b, IM23 - immune induced molecule 23, DptB - diptericin b, CecA1 - cecropin a1, CecA2 - cecropin a2, Mtk - metchnikowin]
GO:0030704	vitelline membrane formation	4.88e-09	5.13e-06	20.91	10337	10	346	7	[Vm26Aa - vitelline membrane 26aa, Vm26Ab - vitelline membrane 26ab, Vml - vitelline membrane-like, Cp36 - chorion protein 36, fs(1)M3 - female sterile (1) m3, Vm32E - vitelline membrane 32e, CG13998 - cg13998 gene product from transcript cg13998-ra]
GO:0007305	vitelline membrane formation involved in chorion-containing eggshell formation	4.88e-09	4.49e-06	20.91	10337	10	346	7	[Vm26Aa - vitelline membrane 26aa, Vm26Ab - vitelline membrane 26ab, Vml - vitelline membrane-like, Cp36 - chorion protein 36, fs(1)M3 - female sterile (1) m3, Vm32E - vitelline membrane 32e, CG13998 - cg13998 gene product from transcript cg13998-ra]
GO:0035803	egg coat formation	4.88e-09	3.99e-06	20.91	10337	10	346	7	[Vm26Aa - vitelline membrane 26aa, Vm26Ab - vitelline membrane 26ab, Vml - vitelline membrane-like, Cp36 - chorion protein 36, fs(1)M3 - female sterile (1) m3, Vm32E - vitelline membrane 32e, CG13998 - cg13998 gene product from transcript cg13998-ra]
GO:0003006	developmental process involved in reproduction	5.68e-09	4.18e-06	2.45	10337	585	346	48	[Yp3 - yolk protein 3, CG15721 - cg15721 gene product from transcript cg15721-rb, CG4066 - cg4066 gene product from transcript cg4066-ra, CG12716 - cg12716 gene product from transcript cg12716-ra, Cp7Fa - chorion protein a at 7f, Vm32E - vitelline membrane 32e, ndl - nudel, CG13113 - cg13113 gene product from transcript cg13113-ra, nudE - cg8104 gene product from transcript cg8104-rb, CG13299 - c…
GO:0010499	proteasomal ubiquitin-independent protein catabolic process	5.77e-09	3.86e-06	13.44	10337	20	346	9	[Pros25 - proteasome 25kd subunit, Prosbeta2 - proteasome beta2 subunit, Prosbeta5 - proteasome beta5 subunit, Prosalpha7 - proteasome alpha7 subunit, Pros29 - proteasome 29kd subunit, Prosbeta3 - proteasome beta3 subunit, Pros28.1 - proteasome 28kd subunit 1, CG17331 - cg17331 gene product from transcript cg17331-rb, Pros26 - proteasome 26kd subunit]
GO:0019730	antimicrobial humoral response	9.22e-09	5.66e-06	6.86	10337	61	346	14	[AttA - attacin-a, Drs - drosomycin, Dro - drosocin, AttB - attacin-b, IM23 - immune induced molecule 23, CecA1 - cecropin a1, CecA2 - cecropin a2, PGRP-SB1 - cg9681 gene product from transcript cg9681-ra, PGRP-SC2 - cg14745 gene product from transcript cg14745-ra, Rab11 - cg5771 gene product from transcript cg5771-ra, Def - defensin, cact - cactus, DptB - diptericin b, Mtk - metchnikowin]
GO:0085029	extracellular matrix assembly	1.3e-08	7.38e-06	19.01	10337	11	346	7	[Vm26Aa - vitelline membrane 26aa, Vm26Ab - vitelline membrane 26ab, Vml - vitelline membrane-like, Cp36 - chorion protein 36, fs(1)M3 - female sterile (1) m3, Vm32E - vitelline membrane 32e, CG13998 - cg13998 gene product from transcript cg13998-ra]
GO:0050830	defense response to Gram-positive bacterium	8.01e-08	4.21e-05	7.03	10337	51	346	12	[PGRP-SB1 - cg9681 gene product from transcript cg9681-ra, AttA - attacin-a, PGRP-SC2 - cg14745 gene product from transcript cg14745-ra, Dro - drosocin, Def - defensin, TotM - turandot m, AttB - attacin-b, IM23 - immune induced molecule 23, DptB - diptericin b, CecA1 - cecropin a1, CecA2 - cecropin a2, Mtk - metchnikowin]
GO:0051603	proteolysis involved in cellular protein catabolic process	1.05e-07	5.15e-05	3.09	10337	271	346	28	[Pros29 - proteasome 29kd subunit, Prosbeta3 - proteasome beta3 subunit, Sgt - small glutamine-rich tetratricopeptide containing protein, Pros28.1 - proteasome 28kd subunit 1, CG17331 - cg17331 gene product from transcript cg17331-rb, Uch-L3 - ubiquitin c-terminal hydrolase, UbcD10 - ubiquitin conjugating enzyme 10, Cdc27 - cg8610 gene product from transcript cg8610-rb, Prosbeta2 - proteasome bet…
GO:0009617	response to bacterium	1.62e-07	7.44e-05	3.38	10337	212	346	24	[AttA - attacin-a, Drs - drosomycin, Dro - drosocin, Yp3 - yolk protein 3, TotM - turandot m, AttB - attacin-b, IM23 - immune induced molecule 23, Rab14 - cg4212 gene product from transcript cg4212-ra, IM1 - immune induced molecule 1, CecA1 - cecropin a1, TotC - turandot c, CecA2 - cecropin a2, mtd - mustard, PGRP-SB1 - cg9681 gene product from transcript cg9681-ra, PGRP-SC2 - cg14745 gene produc…
GO:0006959	humoral immune response	2.95e-07	0.000128	5.29	10337	79	346	14	[AttA - attacin-a, Drs - drosomycin, Dro - drosocin, AttB - attacin-b, IM23 - immune induced molecule 23, CecA1 - cecropin a1, CecA2 - cecropin a2, PGRP-SB1 - cg9681 gene product from transcript cg9681-ra, PGRP-SC2 - cg14745 gene product from transcript cg14745-ra, Rab11 - cg5771 gene product from transcript cg5771-ra, Def - defensin, cact - cactus, DptB - diptericin b, Mtk - metchnikowin]
GO:0006511	ubiquitin-dependent protein catabolic process	5.61e-07	0.00023	3.07	10337	243	346	25	[Pros29 - proteasome 29kd subunit, Prosbeta3 - proteasome beta3 subunit, Sgt - small glutamine-rich tetratricopeptide containing protein, Pros28.1 - proteasome 28kd subunit 1, CG17331 - cg17331 gene product from transcript cg17331-rb, Uch-L3 - ubiquitin c-terminal hydrolase, UbcD10 - ubiquitin conjugating enzyme 10, Cdc27 - cg8610 gene product from transcript cg8610-rb, Prosbeta2 - proteasome bet…
GO:0019941	modification-dependent protein catabolic process	7.07e-07	0.000274	3.04	10337	246	346	25	[Pros29 - proteasome 29kd subunit, Prosbeta3 - proteasome beta3 subunit, Sgt - small glutamine-rich tetratricopeptide containing protein, Pros28.1 - proteasome 28kd subunit 1, CG17331 - cg17331 gene product from transcript cg17331-rb, Uch-L3 - ubiquitin c-terminal hydrolase, UbcD10 - ubiquitin conjugating enzyme 10, Cdc27 - cg8610 gene product from transcript cg8610-rb, Prosbeta2 - proteasome bet…
GO:0043632	modification-dependent macromolecule catabolic process	1.03e-06	0.000379	2.98	10337	251	346	25	[Pros29 - proteasome 29kd subunit, Prosbeta3 - proteasome beta3 subunit, Sgt - small glutamine-rich tetratricopeptide containing protein, Pros28.1 - proteasome 28kd subunit 1, CG17331 - cg17331 gene product from transcript cg17331-rb, Uch-L3 - ubiquitin c-terminal hydrolase, UbcD10 - ubiquitin conjugating enzyme 10, Cdc27 - cg8610 gene product from transcript cg8610-rb, Prosbeta2 - proteasome bet…
GO:0009057	macromolecule catabolic process	1.39e-06	0.000489	2.47	10337	399	346	33	[Pros29 - proteasome 29kd subunit, Sgt - small glutamine-rich tetratricopeptide containing protein, Prosbeta3 - proteasome beta3 subunit, Pros28.1 - proteasome 28kd subunit 1, CG31033 - cg31033 gene product from transcript cg31033-rc, CG17331 - cg17331 gene product from transcript cg17331-rb, Uch-L3 - ubiquitin c-terminal hydrolase, CG6508 - cg6508 gene product from transcript cg6508-ra, Cdc27 - …
GO:0006508	proteolysis	1.86e-06	0.000621	2.01	10337	729	346	49	[ndl - nudel, Pros29 - proteasome 29kd subunit, Send2 - spermathecal endopeptidase 2, CG17331 - cg17331 gene product from transcript cg17331-rb, CG6508 - cg6508 gene product from transcript cg6508-ra, Prosbeta2 - proteasome beta2 subunit, CG11771 - cg11771 gene product from transcript cg11771-ra, CG11459 - cg11459 gene product from transcript cg11459-ra, Prosalpha7 - proteasome alpha7 subunit, Pr…
GO:0030163	protein catabolic process	2.83e-06	0.000906	3.17	10337	198	346	21	[Rpn12 - regulatory particle non-atpase 12, Prosbeta5 - proteasome beta5 subunit, Sgt - small glutamine-rich tetratricopeptide containing protein, Prosbeta3 - proteasome beta3 subunit, Pros29 - proteasome 29kd subunit, Pros28.1 - proteasome 28kd subunit 1, CG17331 - cg17331 gene product from transcript cg17331-rb, CG14937 - cg14937 gene product from transcript cg14937-ra, Uch-L3 - ubiquitin c-ter…
GO:0051707	response to other organism	4.23e-06	0.0013	2.63	10337	307	346	27	[AttA - attacin-a, Dro - drosocin, Yp3 - yolk protein 3, TotM - turandot m, AttB - attacin-b, Rab14 - cg4212 gene product from transcript cg4212-ra, TotC - turandot c, mtd - mustard, PGRP-SB1 - cg9681 gene product from transcript cg9681-ra, PGRP-SC2 - cg14745 gene product from transcript cg14745-ra, Vm26Ab - vitelline membrane 26ab, LysP - lysozyme p, Diedel - cg11501 gene product from transcript…
GO:0009056	catabolic process	5.12e-06	0.00151	1.95	10337	734	346	48	[CG30499 - cg30499 gene product from transcript cg30499-ra, bmm - brummer, CG12262 - cg12262 gene product from transcript cg12262-ra, Prosbeta3 - proteasome beta3 subunit, Pros29 - proteasome 29kd subunit, Sgt - small glutamine-rich tetratricopeptide containing protein, CG4267 - cg4267 gene product from transcript cg4267-rb, CG3362 - cg3362 gene product from transcript cg3362-ra, Pros28.1 - prote…
GO:0043207	response to external biotic stimulus	6.08e-06	0.00172	2.58	10337	313	346	27	[AttA - attacin-a, Dro - drosocin, Yp3 - yolk protein 3, TotM - turandot m, AttB - attacin-b, Rab14 - cg4212 gene product from transcript cg4212-ra, TotC - turandot c, mtd - mustard, PGRP-SB1 - cg9681 gene product from transcript cg9681-ra, Vm26Ab - vitelline membrane 26ab, PGRP-SC2 - cg14745 gene product from transcript cg14745-ra, LysP - lysozyme p, Diedel - cg11501 gene product from transcript…
GO:0009607	response to biotic stimulus	6.08e-06	0.00166	2.58	10337	313	346	27	[AttA - attacin-a, Dro - drosocin, Yp3 - yolk protein 3, TotM - turandot m, AttB - attacin-b, Rab14 - cg4212 gene product from transcript cg4212-ra, TotC - turandot c, mtd - mustard, PGRP-SB1 - cg9681 gene product from transcript cg9681-ra, PGRP-SC2 - cg14745 gene product from transcript cg14745-ra, Vm26Ab - vitelline membrane 26ab, LysP - lysozyme p, Diedel - cg11501 gene product from transcript…
GO:0043161	proteasome-mediated ubiquitin-dependent protein catabolic process	9.09e-06	0.00239	3.28	10337	164	346	18	[Rpn12 - regulatory particle non-atpase 12, Prosbeta5 - proteasome beta5 subunit, Sgt - small glutamine-rich tetratricopeptide containing protein, Prosbeta3 - proteasome beta3 subunit, Pros29 - proteasome 29kd subunit, Pros28.1 - proteasome 28kd subunit 1, CG17331 - cg17331 gene product from transcript cg17331-rb, CG14937 - cg14937 gene product from transcript cg14937-ra, Uch-L3 - ubiquitin c-ter…
GO:0022414	reproductive process	1.75e-05	0.00444	1.71	10337	1066	346	61	[Yp3 - yolk protein 3, CG4066 - cg4066 gene product from transcript cg4066-ra, sra - sarah, Cp7Fa - chorion protein a at 7f, ndl - nudel, nudE - cg8104 gene product from transcript cg8104-rb, CG13299 - cg13299 gene product from transcript cg13299-ra, Vm26Aa - vitelline membrane 26aa, csw - corkscrew, Vm26Ab - vitelline membrane 26ab, ppk29 - pickpocket 29, Rab11 - cg5771 gene product from transcr…
GO:0010498	proteasomal protein catabolic process	1.9e-05	0.00467	3.11	10337	173	346	18	[Rpn12 - regulatory particle non-atpase 12, Prosbeta5 - proteasome beta5 subunit, Prosbeta3 - proteasome beta3 subunit, Sgt - small glutamine-rich tetratricopeptide containing protein, Pros29 - proteasome 29kd subunit, Pros28.1 - proteasome 28kd subunit 1, CG17331 - cg17331 gene product from transcript cg17331-rb, CG14937 - cg14937 gene product from transcript cg14937-ra, Uch-L3 - ubiquitin c-ter…
GO:0042742	defense response to bacterium	1.97e-05	0.00468	2.99	10337	190	346	19	[Drs - drosomycin, AttA - attacin-a, Dro - drosocin, AttB - attacin-b, TotM - turandot m, IM23 - immune induced molecule 23, Rab14 - cg4212 gene product from transcript cg4212-ra, CecA1 - cecropin a1, CecA2 - cecropin a2, mtd - mustard, PGRP-SB1 - cg9681 gene product from transcript cg9681-ra, PGRP-SC2 - cg14745 gene product from transcript cg14745-ra, LysP - lysozyme p, Def - defensin, Iap2 - in…
GO:0098542	defense response to other organism	2.75e-05	0.00633	2.66	10337	247	346	22	[AttA - attacin-a, Drs - drosomycin, Dro - drosocin, TotM - turandot m, AttB - attacin-b, IM23 - immune induced molecule 23, Rab14 - cg4212 gene product from transcript cg4212-ra, CecA1 - cecropin a1, CecA2 - cecropin a2, mtd - mustard, Atg18 - autophagy-specific gene 18, PGRP-SB1 - cg9681 gene product from transcript cg9681-ra, PGRP-SC2 - cg14745 gene product from transcript cg14745-ra, LysP - l…
GO:0002376	immune system process	2.9e-05	0.00646	2.73	10337	230	346	21	[AttA - attacin-a, Drs - drosomycin, Dro - drosocin, AttB - attacin-b, poly - cg9829 gene product from transcript cg9829-rb, IM23 - immune induced molecule 23, CecA1 - cecropin a1, CecA2 - cecropin a2, mtd - mustard, Atg18 - autophagy-specific gene 18, PGRP-SB1 - cg9681 gene product from transcript cg9681-ra, Mgat1 - udp-glcnac:a-3-d-mannoside-beta-1,2-n-acetylglucosaminyltransferase i, PGRP-SC2 …
GO:1901575	organic substance catabolic process	3.15e-05	0.00683	1.9	10337	675	346	43	[CG30499 - cg30499 gene product from transcript cg30499-ra, bmm - brummer, CG12262 - cg12262 gene product from transcript cg12262-ra, Prosbeta3 - proteasome beta3 subunit, Pros29 - proteasome 29kd subunit, Sgt - small glutamine-rich tetratricopeptide containing protein, CG4267 - cg4267 gene product from transcript cg4267-rb, CG3362 - cg3362 gene product from transcript cg3362-ra, Pros28.1 - prote…
GO:0051704	multi-organism process	3.44e-05	0.00724	2.3	10337	364	346	28	[AttA - attacin-a, Dro - drosocin, Yp3 - yolk protein 3, TotM - turandot m, AttB - attacin-b, Rab14 - cg4212 gene product from transcript cg4212-ra, TotC - turandot c, mtd - mustard, PGRP-SB1 - cg9681 gene product from transcript cg9681-ra, Vm26Ab - vitelline membrane 26ab, LysP - lysozyme p, ppk29 - pickpocket 29, PGRP-SC2 - cg14745 gene product from transcript cg14745-ra, Diedel - cg11501 gene …
GO:0006952	defense response	5.49e-05	0.0112	2.37	10337	315	346	25	[AttA - attacin-a, Dro - drosocin, TotM - turandot m, AttB - attacin-b, Rab14 - cg4212 gene product from transcript cg4212-ra, mtd - mustard, CG15065 - cg15065 gene product from transcript cg15065-ra, PGRP-SB1 - cg9681 gene product from transcript cg9681-ra, PGRP-SC2 - cg14745 gene product from transcript cg14745-ra, LysP - lysozyme p, Diedel - cg11501 gene product from transcript cg11501-ra, cac…
GO:0006955	immune response	5.8e-05	0.0116	2.97	10337	171	346	17	[Drs - drosomycin, AttA - attacin-a, Dro - drosocin, AttB - attacin-b, poly - cg9829 gene product from transcript cg9829-rb, IM23 - immune induced molecule 23, CecA1 - cecropin a1, CecA2 - cecropin a2, PGRP-SB1 - cg9681 gene product from transcript cg9681-ra, PGRP-SC2 - cg14745 gene product from transcript cg14745-ra, Rab11 - cg5771 gene product from transcript cg5771-ra, Def - defensin, cact - c…
GO:1901565	organonitrogen compound catabolic process	5.97e-05	0.0116	2.31	10337	336	346	26	[Pros29 - proteasome 29kd subunit, Prosbeta3 - proteasome beta3 subunit, Sgt - small glutamine-rich tetratricopeptide containing protein, Pros28.1 - proteasome 28kd subunit 1, CG3362 - cg3362 gene product from transcript cg3362-ra, CG17331 - cg17331 gene product from transcript cg17331-rb, Uch-L3 - ubiquitin c-terminal hydrolase, Cdc27 - cg8610 gene product from transcript cg8610-rb, CG6508 - cg6…
GO:0050829	defense response to Gram-negative bacterium	7.47e-05	0.0141	3.53	10337	110	346	13	[AttA - attacin-a, Drs - drosomycin, Dro - drosocin, AttB - attacin-b, CecA1 - cecropin a1, CecA2 - cecropin a2, mtd - mustard, LysP - lysozyme p, Iap2 - inhibitor of apoptosis 2, DptB - diptericin b, egr - eiger, Mtk - metchnikowin, NUCB1 - cg32190 gene product from transcript cg32190-ra]
GO:0044265	cellular macromolecule catabolic process	7.63e-05	0.0141	2.28	10337	341	346	26	[Pros29 - proteasome 29kd subunit, Prosbeta3 - proteasome beta3 subunit, Sgt - small glutamine-rich tetratricopeptide containing protein, Pros28.1 - proteasome 28kd subunit 1, CG17331 - cg17331 gene product from transcript cg17331-rb, Uch-L3 - ubiquitin c-terminal hydrolase, UbcD10 - ubiquitin conjugating enzyme 10, Cdc27 - cg8610 gene product from transcript cg8610-rb, Prosbeta2 - proteasome bet…
GO:0044248	cellular catabolic process	7.79e-05	0.014	1.88	10337	635	346	40	[bmm - brummer, CG12262 - cg12262 gene product from transcript cg12262-ra, Prosbeta3 - proteasome beta3 subunit, Pros29 - proteasome 29kd subunit, Sgt - small glutamine-rich tetratricopeptide containing protein, CG3362 - cg3362 gene product from transcript cg3362-ra, Pros28.1 - proteasome 28kd subunit 1, CG31033 - cg31033 gene product from transcript cg31033-rc, CG17331 - cg17331 gene product fro…
GO:0030198	extracellular matrix organization	0.00027	0.0474	5.36	10337	39	346	7	[Vm26Aa - vitelline membrane 26aa, Vm26Ab - vitelline membrane 26ab, Vml - vitelline membrane-like, Cp36 - chorion protein 36, fs(1)M3 - female sterile (1) m3, Vm32E - vitelline membrane 32e, CG13998 - cg13998 gene product from transcript cg13998-ra]
GO:0043062	extracellular structure organization	0.000394	0.0674	4.43	10337	54	346	8	[Vm26Aa - vitelline membrane 26aa, Vm26Ab - vitelline membrane 26ab, Vml - vitelline membrane-like, Cp36 - chorion protein 36, fs(1)M3 - female sterile (1) m3, Vm32E - vitelline membrane 32e, kel - kelch, CG13998 - cg13998 gene product from transcript cg13998-ra]
GO:0009605	response to external stimulus	0.000447	0.0748	1.85	10337	532	346	33	[AttA - attacin-a, Dro - drosocin, Yp3 - yolk protein 3, TotM - turandot m, AttB - attacin-b, Rab14 - cg4212 gene product from transcript cg4212-ra, TotC - turandot c, CG31033 - cg31033 gene product from transcript cg31033-rc, mtd - mustard, PGRP-SB1 - cg9681 gene product from transcript cg9681-ra, PGRP-SC2 - cg14745 gene product from transcript cg14745-ra, LysP - lysozyme p, Vm26Ab - vitelline m…
GO:0036296	response to increased oxygen levels	0.000493	0.0807	9.96	10337	12	346	4	[AttA - attacin-a, AttB - attacin-b, CG14898 - cg14898 gene product from transcript cg14898-ra, DptB - diptericin b]
GO:0055093	response to hyperoxia	0.000493	0.079	9.96	10337	12	346	4	[AttA - attacin-a, AttB - attacin-b, DptB - diptericin b, CG14898 - cg14898 gene product from transcript cg14898-ra]
GO:0022607	cellular component assembly	0.00056	0.0878	1.67	10337	768	346	43	[Sry-alpha - serendipity alpha, bnk - bottleneck, Cp110 - cg14617 gene product from transcript cg14617-rb, sra - sarah, His4:CG33907 - cg33907 gene product from transcript cg33907-ra, Vm32E - vitelline membrane 32e, ndl - nudel, CG13113 - cg13113 gene product from transcript cg13113-ra, Rab14 - cg4212 gene product from transcript cg4212-ra, CG14898 - cg14898 gene product from transcript cg14898-r…
GO:0022412	cellular process involved in reproduction in multicellular organism	0.000611	0.0938	1.75	10337	632	346	37	[slam - slow as molasses, sra - sarah, CG6498 - cg6498 gene product from transcript cg6498-rb, Vm32E - vitelline membrane 32e, ndl - nudel, CG13113 - cg13113 gene product from transcript cg13113-ra, nudE - cg8104 gene product from transcript cg8104-rb, heph - hephaestus, Vm26Aa - vitelline membrane 26aa, Femcoat - cg15573 gene product from transcript cg15573-rb, csw - corkscrew, Vm26Ab - vitellin…
GO:0007378	amnioserosa formation	0.00069	0.104	14.94	10337	6	346	3	[scw - screw, srw - shrew, zen - zerknullt]
GO:0007366	periodic partitioning by pair rule gene	0.00069	0.102	14.94	10337	6	346	3	[lilli - lilliputian, prd - paired, eve - even skipped]
GO:0007349	cellularization	0.000821	0.119	3.32	10337	90	346	10	[Sry-alpha - serendipity alpha, slam - slow as molasses, bnk - bottleneck, Rab11 - cg5771 gene product from transcript cg5771-ra, CG6498 - cg6498 gene product from transcript cg6498-rb, kel - kelch, Act5C - actin 5c, nullo - cg14426 gene product from transcript cg14426-rb, heph - hephaestus, ctp - cut up]
GO:0006950	response to stress	0.000874	0.124	1.58	10337	929	346	49	[AttB - attacin-b, Rab14 - cg4212 gene product from transcript cg4212-ra, CG14898 - cg14898 gene product from transcript cg14898-ra, Nf1 - neurofibromin 1, CG5802 - cg5802 gene product from transcript cg5802-rb, CG31033 - cg31033 gene product from transcript cg31033-rc, CG6750 - cg6750 gene product from transcript cg6750-ra, mtd - mustard, PGRP-SB1 - cg9681 gene product from transcript cg9681-ra,…

## Sheet: GO3 Component
GO Term	Description	P-value	FDR q-value	Enrichment	N	B	n	b	Genes
GO:0031224	intrinsic component of membrane	1.14e-05	0.0146	1.69	10337	1194	339	66	[bond - james bond, Fie - fire exit, rdgB - retinal degeneration b, TrissinR - trissin receptor, Or59a - odorant receptor 59a, CG4607 - cg4607 gene product from transcript cg4607-ra, CG1358 - cg1358 gene product from transcript cg1358-rd, CG6484 - cg6484 gene product from transcript cg6484-ra, Oatp58Db - organic anion transporting polypeptide 58db, NAAT1 - nutrient amino acid transporter 1, Or85d…
GO:0016021	integral component of membrane	1.36e-05	0.00866	1.69	10337	1176	339	65	[bond - james bond, Fie - fire exit, rdgB - retinal degeneration b, TrissinR - trissin receptor, Or59a - odorant receptor 59a, CG4607 - cg4607 gene product from transcript cg4607-ra, CG1358 - cg1358 gene product from transcript cg1358-rd, CG6484 - cg6484 gene product from transcript cg6484-ra, Oatp58Db - organic anion transporting polypeptide 58db, NAAT1 - nutrient amino acid transporter 1, Or85d…
GO:0005576	extracellular region	0.00088	0.374	1.95	10337	407	339	26	[Muc68D - mucin 68d, yellow-k - cg7463 gene product from transcript cg7463-ra, Obp49a - odorant-binding protein 49a, Obp57a - odorant-binding protein 57a, TotX - turandot x, CheA84a - chemosensory protein a 84a, CG33258 - cg33258 gene product from transcript cg33258-rb, lectin-37Db - cg33533 gene product from transcript cg33533-ra, lectin-37Da - cg33532 gene product from transcript cg33532-ra, IM…

## Sheet: GO3 Function
GO Term	Description	P-value	FDR q-value	Enrichment	N	B	n	b	Genes
GO:0015294	solute:cation symporter activity	2.39e-07	0.00064	6.42	10337	57	339	12	[CG15408 - cg15408 gene product from transcript cg15408-ra, CG13794 - cg13794 gene product from transcript cg13794-ra, CG13793 - cg13793 gene product from transcript cg13793-rb, List - lithium-inducible slc6 transporter, Eaat2 - excitatory amino acid transporter 2, CG15279 - cg15279 gene product from transcript cg15279-rb, CG4607 - cg4607 gene product from transcript cg4607-ra, CG6484 - cg6484 ge…
GO:0015293	symporter activity	2.92e-07	0.000392	6.31	10337	58	339	12	[CG15408 - cg15408 gene product from transcript cg15408-ra, CG13794 - cg13794 gene product from transcript cg13794-ra, CG13793 - cg13793 gene product from transcript cg13793-rb, List - lithium-inducible slc6 transporter, Eaat2 - excitatory amino acid transporter 2, CG15279 - cg15279 gene product from transcript cg15279-rb, CG4607 - cg4607 gene product from transcript cg4607-ra, CG6484 - cg6484 ge…
GO:0005184	neuropeptide hormone activity	3.07e-07	0.000274	9.15	10337	30	339	9	[Tk - tachykinin, Akh - adipokinetic hormone, Lk - leucokinin, Ast-C - allatostatin c, capa - capability, Dms - dromyosuppressin, Dsk - drosulfakinin, npf - neuropeptide f, Dh44 - diuretic hormone 44]
GO:0005179	hormone activity	1.16e-06	0.000776	6.93	10337	44	339	10	[Tk - tachykinin, Akh - adipokinetic hormone, Fmrf - fmrfamide-related, Lk - leucokinin, Ast-C - allatostatin c, capa - capability, Dms - dromyosuppressin, Dsk - drosulfakinin, npf - neuropeptide f, Dh44 - diuretic hormone 44]
GO:0071855	neuropeptide receptor binding	2.86e-06	0.00153	13.07	10337	14	339	6	[Tk - tachykinin, Fmrf - fmrfamide-related, capa - capability, Dms - dromyosuppressin, Dsk - drosulfakinin, npf - neuropeptide f]
GO:0005343	organic acid:sodium symporter activity	3e-06	0.00134	10.16	10337	21	339	7	[CG13794 - cg13794 gene product from transcript cg13794-ra, CG13793 - cg13793 gene product from transcript cg13793-rb, List - lithium-inducible slc6 transporter, Eaat2 - excitatory amino acid transporter 2, CG15279 - cg15279 gene product from transcript cg15279-rb, CG33296 - cg33296 gene product from transcript cg33296-rb, NAAT1 - nutrient amino acid transporter 1]
GO:0005283	amino acid:sodium symporter activity	3e-06	0.00115	10.16	10337	21	339	7	[CG13794 - cg13794 gene product from transcript cg13794-ra, CG13793 - cg13793 gene product from transcript cg13793-rb, List - lithium-inducible slc6 transporter, Eaat2 - excitatory amino acid transporter 2, CG15279 - cg15279 gene product from transcript cg15279-rb, CG33296 - cg33296 gene product from transcript cg33296-rb, NAAT1 - nutrient amino acid transporter 1]
GO:0005416	amino acid:cation symporter activity	4.28e-06	0.00143	9.7	10337	22	339	7	[CG13794 - cg13794 gene product from transcript cg13794-ra, CG13793 - cg13793 gene product from transcript cg13793-rb, List - lithium-inducible slc6 transporter, Eaat2 - excitatory amino acid transporter 2, CG15279 - cg15279 gene product from transcript cg15279-rb, CG33296 - cg33296 gene product from transcript cg33296-rb, NAAT1 - nutrient amino acid transporter 1]
GO:0015291	secondary active transmembrane transporter activity	1.35e-05	0.00403	3.88	10337	110	339	14	[CG15408 - cg15408 gene product from transcript cg15408-ra, CG13794 - cg13794 gene product from transcript cg13794-ra, CG13793 - cg13793 gene product from transcript cg13793-rb, Eaat2 - excitatory amino acid transporter 2, CG4607 - cg4607 gene product from transcript cg4607-ra, CG6484 - cg6484 gene product from transcript cg6484-ra, Oatp58Db - organic anion transporting polypeptide 58db, NAAT1 - …
GO:0042578	phosphoric ester hydrolase activity	1.48e-05	0.00397	3.05	10337	190	339	19	[laza - lazaro, CG11426 - cg11426 gene product from transcript cg11426-ra, norpA - no receptor potential a, CG10426 - cg10426 gene product from transcript cg10426-ra, Pfrx - 6-phosphofructo-2-kinase, dnc - dunce, Tps1 - trehalose-6-phosphate synthase 1, CG18135 - cg18135 gene product from transcript cg18135-rb, CG9391 - cg9391 gene product from transcript cg9391-rc, CG17840 - cg17840 gene product…
GO:0005326	neurotransmitter transporter activity	1.67e-05	0.00407	6.78	10337	36	339	8	[Tk - tachykinin, CG13794 - cg13794 gene product from transcript cg13794-ra, CG13793 - cg13793 gene product from transcript cg13793-rb, List - lithium-inducible slc6 transporter, Eaat2 - excitatory amino acid transporter 2, CG15279 - cg15279 gene product from transcript cg15279-rb, CG33296 - cg33296 gene product from transcript cg33296-rb, NAAT1 - nutrient amino acid transporter 1]
GO:0005215	transporter activity	2.06e-05	0.00459	1.94	10337	677	339	43	[CG14196 - cg14196 gene product from transcript cg14196-ra, CG13794 - cg13794 gene product from transcript cg13794-ra, CG13793 - cg13793 gene product from transcript cg13793-rb, rdgB - retinal degeneration b, Eaat2 - excitatory amino acid transporter 2, Ir67a - ionotropic receptor 67a, CG10226 - cg10226 gene product from transcript cg10226-ra, CG1358 - cg1358 gene product from transcript cg1358-r…
GO:0015370	solute:sodium symporter activity	5.11e-05	0.0105	6.89	10337	31	339	7	[CG13794 - cg13794 gene product from transcript cg13794-ra, CG13793 - cg13793 gene product from transcript cg13793-rb, List - lithium-inducible slc6 transporter, Eaat2 - excitatory amino acid transporter 2, CG15279 - cg15279 gene product from transcript cg15279-rb, CG33296 - cg33296 gene product from transcript cg33296-rb, NAAT1 - nutrient amino acid transporter 1]
GO:0005328	neurotransmitter:sodium symporter activity	0.000124	0.0238	7.32	10337	25	339	6	[CG13794 - cg13794 gene product from transcript cg13794-ra, CG13793 - cg13793 gene product from transcript cg13793-rb, List - lithium-inducible slc6 transporter, CG15279 - cg15279 gene product from transcript cg15279-rb, CG33296 - cg33296 gene product from transcript cg33296-rb, NAAT1 - nutrient amino acid transporter 1]
GO:0008613	diuretic hormone activity	0.000136	0.0244	22.87	10337	4	339	3	[Lk - leucokinin, capa - capability, Dh44 - diuretic hormone 44]
GO:0022857	transmembrane transporter activity	0.000191	0.032	1.88	10337	585	339	36	[CG14196 - cg14196 gene product from transcript cg14196-ra, CG13794 - cg13794 gene product from transcript cg13794-ra, CG13793 - cg13793 gene product from transcript cg13793-rb, rdgB - retinal degeneration b, Eaat2 - excitatory amino acid transporter 2, Ir67a - ionotropic receptor 67a, CG10226 - cg10226 gene product from transcript cg10226-ra, CG1358 - cg1358 gene product from transcript cg1358-r…
GO:0005402	carbohydrate:cation symporter activity	0.000293	0.0462	8.02	10337	19	339	5	[CG15408 - cg15408 gene product from transcript cg15408-ra, CG4607 - cg4607 gene product from transcript cg4607-ra, CG6484 - cg6484 gene product from transcript cg6484-ra, CG15406 - cg15406 gene product from transcript cg15406-ra, CG1213 - cg1213 gene product from transcript cg1213-rb]
GO:0005351	carbohydrate:proton symporter activity	0.000293	0.0436	8.02	10337	19	339	5	[CG15408 - cg15408 gene product from transcript cg15408-ra, CG4607 - cg4607 gene product from transcript cg4607-ra, CG6484 - cg6484 gene product from transcript cg6484-ra, CG15406 - cg15406 gene product from transcript cg15406-ra, CG1213 - cg1213 gene product from transcript cg1213-rb]
GO:0005548	phospholipid transporter activity	0.00038	0.0536	7.62	10337	20	339	5	[CG32485 - cg32485 gene product from transcript cg32485-ra, rdgB - retinal degeneration b, CG14741 - cg14741 gene product from transcript cg14741-rc, CG42321 - cg42321 gene product from transcript cg42321-rm, CG6565 - cg6565 gene product from transcript cg6565-ra]
GO:0030545	receptor regulator activity	0.000418	0.0561	3.35	10337	100	339	11	[Tk - tachykinin, Akh - adipokinetic hormone, Fmrf - fmrfamide-related, Lk - leucokinin, Ast-C - allatostatin c, capa - capability, CG31832 - cg31832 gene product from transcript cg31832-ra, Dms - dromyosuppressin, Dsk - drosulfakinin, npf - neuropeptide f, Dh44 - diuretic hormone 44]
GO:0015171	amino acid transmembrane transporter activity	0.000443	0.0565	4.36	10337	56	339	8	[CG13794 - cg13794 gene product from transcript cg13794-ra, CG13793 - cg13793 gene product from transcript cg13793-rb, List - lithium-inducible slc6 transporter, Eaat2 - excitatory amino acid transporter 2, CG15279 - cg15279 gene product from transcript cg15279-rb, tadr - torn and diminished rhabdomeres, CG33296 - cg33296 gene product from transcript cg33296-rb, NAAT1 - nutrient amino acid transp…
GO:0008509	anion transmembrane transporter activity	0.000463	0.0564	2.81	10337	152	339	14	[CG14196 - cg14196 gene product from transcript cg14196-ra, CG13794 - cg13794 gene product from transcript cg13794-ra, CG32250 - cg32250 gene product from transcript cg32250-ra, CG13793 - cg13793 gene product from transcript cg13793-rb, Eaat2 - excitatory amino acid transporter 2, Oatp58Db - organic anion transporting polypeptide 58db, tadr - torn and diminished rhabdomeres, NAAT1 - nutrient amin…
GO:0015144	carbohydrate transmembrane transporter activity	0.000486	0.0566	7.26	10337	21	339	5	[CG15408 - cg15408 gene product from transcript cg15408-ra, CG4607 - cg4607 gene product from transcript cg4607-ra, CG6484 - cg6484 gene product from transcript cg6484-ra, CG15406 - cg15406 gene product from transcript cg15406-ra, CG1213 - cg1213 gene product from transcript cg1213-rb]
GO:0015081	sodium ion transmembrane transporter activity	0.000586	0.0655	3.47	10337	88	339	10	[CG13794 - cg13794 gene product from transcript cg13794-ra, CG13793 - cg13793 gene product from transcript cg13793-rb, ppk13 - pickpocket 13, List - lithium-inducible slc6 transporter, Eaat2 - excitatory amino acid transporter 2, CG15279 - cg15279 gene product from transcript cg15279-rb, ppk23 - pickpocket 23, Calx - na/ca-exchange protein, CG33296 - cg33296 gene product from transcript cg33296-r…
GO:0019200	carbohydrate kinase activity	0.000642	0.0689	9.38	10337	13	339	4	[Galk - galactokinase, Hex-A - hexokinase a, Pfrx - 6-phosphofructo-2-kinase, Hex-C - hexokinase c]
GO:0016791	phosphatase activity	0.000728	0.075	2.68	10337	159	339	14	[laza - lazaro, CG11426 - cg11426 gene product from transcript cg11426-ra, CG10426 - cg10426 gene product from transcript cg10426-ra, Pfrx - 6-phosphofructo-2-kinase, Tps1 - trehalose-6-phosphate synthase 1, CG9391 - cg9391 gene product from transcript cg9391-rc, Lpin - lipin, ssh - slingshot, synj - synaptojanin, Ipp - inositol polyphosphate 1-phosphatase, CG7378 - cg7378 gene product from trans…
GO:0008514	organic anion transmembrane transporter activity	0.000747	0.0741	3.13	10337	107	339	11	[CG14196 - cg14196 gene product from transcript cg14196-ra, CG32250 - cg32250 gene product from transcript cg32250-ra, CG13794 - cg13794 gene product from transcript cg13794-ra, CG13793 - cg13793 gene product from transcript cg13793-rb, List - lithium-inducible slc6 transporter, Eaat2 - excitatory amino acid transporter 2, CG15279 - cg15279 gene product from transcript cg15279-rb, Oatp58Db - orga…
GO:0015295	solute:proton symporter activity	0.000761	0.0728	6.63	10337	23	339	5	[CG15408 - cg15408 gene product from transcript cg15408-ra, CG4607 - cg4607 gene product from transcript cg4607-ra, CG6484 - cg6484 gene product from transcript cg6484-ra, CG15406 - cg15406 gene product from transcript cg15406-ra, CG1213 - cg1213 gene product from transcript cg1213-rb]
GO:0048018	receptor ligand activity	0.000834	0.0771	3.31	10337	92	339	10	[Tk - tachykinin, Fmrf - fmrfamide-related, Akh - adipokinetic hormone, Lk - leucokinin, Ast-C - allatostatin c, capa - capability, Dms - dromyosuppressin, Dsk - drosulfakinin, npf - neuropeptide f, Dh44 - diuretic hormone 44]

## Sheet: GO3 Process
GO Term	Description	P-value	FDR q-value	Enrichment	N	B	n	b	Genes
GO:0007218	neuropeptide signaling pathway	3.07e-08	0.000226	7.62	10337	48	339	12	[Tk - tachykinin, Fmrf - fmrfamide-related, Akh - adipokinetic hormone, Lk - leucokinin, Ast-C - allatostatin c, 7B2 - cg1168 gene product from transcript cg1168-rb, GRHRII - cg10698 gene product from transcript cg10698-ra, capa - capability, Dms - dromyosuppressin, Dsk - drosulfakinin, npf - neuropeptide f, Dh44 - diuretic hormone 44]
GO:0006629	lipid metabolic process	6.88e-08	0.000253	2.66	10337	412	339	36	[bond - james bond, desat1 - cg5887 gene product from transcript cg5887-ra, rdgB - retinal degeneration b, CG10426 - cg10426 gene product from transcript cg10426-ra, norpA - no receptor potential a, CG9509 - cg9509 gene product from transcript cg9509-ra, frj - farjavit, CG17544 - cg17544 gene product from transcript cg17544-rb, CG18135 - cg18135 gene product from transcript cg18135-rb, CG9391 - c…
GO:0044255	cellular lipid metabolic process	3.66e-07	0.000898	2.78	10337	329	339	30	[bond - james bond, desat1 - cg5887 gene product from transcript cg5887-ra, rdgB - retinal degeneration b, norpA - no receptor potential a, CG10426 - cg10426 gene product from transcript cg10426-ra, frj - farjavit, CG17544 - cg17544 gene product from transcript cg17544-rb, CG18135 - cg18135 gene product from transcript cg18135-rb, CG9391 - cg9391 gene product from transcript cg9391-rc, Hnf4 - hep…
GO:0046486	glycerolipid metabolic process	4.12e-07	0.000759	4.52	10337	108	339	16	[CG8298 - cg8298 gene product from transcript cg8298-rc, rdgB - retinal degeneration b, CLS - cardiolipin synthase, norpA - no receptor potential a, CG10426 - cg10426 gene product from transcript cg10426-ra, CG18135 - cg18135 gene product from transcript cg18135-rb, CG9391 - cg9391 gene product from transcript cg9391-rc, Pi4KIIalpha - cg2929 gene product from transcript cg2929-rc, Lpin - lipin, C…
GO:0006644	phospholipid metabolic process	1.76e-06	0.00259	4.07	10337	120	339	16	[SMSr - cg32380 gene product from transcript cg32380-ra, laza - lazaro, CG11426 - cg11426 gene product from transcript cg11426-ra, rdgB - retinal degeneration b, CLS - cardiolipin synthase, norpA - no receptor potential a, CG10426 - cg10426 gene product from transcript cg10426-ra, CG18135 - cg18135 gene product from transcript cg18135-rb, CG9391 - cg9391 gene product from transcript cg9391-rc, Pi…
GO:0006650	glycerophospholipid metabolic process	4.04e-06	0.00496	4.61	10337	86	339	13	[rdgB - retinal degeneration b, CLS - cardiolipin synthase, norpA - no receptor potential a, CG10426 - cg10426 gene product from transcript cg10426-ra, CG18135 - cg18135 gene product from transcript cg18135-rb, CG9391 - cg9391 gene product from transcript cg9391-rc, Pi4KIIalpha - cg2929 gene product from transcript cg2929-rc, CG8455 - cg8455 gene product from transcript cg8455-rc, synj - synaptoj…
GO:0005975	carbohydrate metabolic process	1.08e-05	0.0114	2.91	10337	220	339	21	[Galk - galactokinase, CG8298 - cg8298 gene product from transcript cg8298-rc, PhKgamma - phosphorylase kinase gamma, Mal-A7 - maltase a7, Hex-A - hexokinase a, Mal-B2 - maltase b2, Pfrx - 6-phosphofructo-2-kinase, CG6910 - cg6910 gene product from transcript cg6910-rc, Tps1 - trehalose-6-phosphate synthase 1, Hex-C - hexokinase c, UGP - cg4347 gene product from transcript cg4347-re, CG7766 - cg7…
GO:0006937	regulation of muscle contraction	1.45e-05	0.0133	13.86	10337	11	339	5	[Tk - tachykinin, Fmrf - fmrfamide-related, synj - synaptojanin, Dms - dromyosuppressin, Dsk - drosulfakinin]
GO:0007186	G protein-coupled receptor signaling pathway	2.3e-05	0.0189	3.07	10337	179	339	18	[Tk - tachykinin, Fmrf - fmrfamide-related, Akh - adipokinetic hormone, rdgB - retinal degeneration b, TrissinR - trissin receptor, 7B2 - cg1168 gene product from transcript cg1168-rb, norpA - no receptor potential a, Rh7 - rhodopsin 7, capa - capability, sofe - sister of feo, Lk - leucokinin, Ast-C - allatostatin c, GRHRII - cg10698 gene product from transcript cg10698-ra, Dgk - diacyl glycerol …
GO:0030258	lipid modification	3.12e-05	0.023	4.11	10337	89	339	12	[Pi4KIIalpha - cg2929 gene product from transcript cg2929-rc, laza - lazaro, CG11426 - cg11426 gene product from transcript cg11426-ra, CG10426 - cg10426 gene product from transcript cg10426-ra, synj - synaptojanin, frj - farjavit, Dgk - diacyl glycerol kinase, Ipp - inositol polyphosphate 1-phosphatase, Sac1 - cg9128 gene product from transcript cg9128-rb, CG17544 - cg17544 gene product from tra…
GO:0010459	negative regulation of heart rate	3.5e-05	0.0234	30.49	10337	3	339	3	[Fmrf - fmrfamide-related, Ast-C - allatostatin c, Dms - dromyosuppressin]
GO:0045822	negative regulation of heart contraction	3.5e-05	0.0215	30.49	10337	3	339	3	[Fmrf - fmrfamide-related, Ast-C - allatostatin c, Dms - dromyosuppressin]
GO:1903523	negative regulation of blood circulation	3.5e-05	0.0198	30.49	10337	3	339	3	[Fmrf - fmrfamide-related, Ast-C - allatostatin c, Dms - dromyosuppressin]
GO:0090257	regulation of muscle system process	3.82e-05	0.0201	11.73	10337	13	339	5	[Tk - tachykinin, Fmrf - fmrfamide-related, synj - synaptojanin, Dms - dromyosuppressin, Dsk - drosulfakinin]
GO:0044262	cellular carbohydrate metabolic process	3.86e-05	0.019	4.36	10337	77	339	11	[Galk - galactokinase, CG8298 - cg8298 gene product from transcript cg8298-rc, PhKgamma - phosphorylase kinase gamma, synj - synaptojanin, CG6910 - cg6910 gene product from transcript cg6910-rc, Pfrx - 6-phosphofructo-2-kinase, Ipp - inositol polyphosphate 1-phosphatase, Tps1 - trehalose-6-phosphate synthase 1, CG7766 - cg7766 gene product from transcript cg7766-rc, UGP - cg4347 gene product from…
GO:0006820	anion transport	8.13e-05	0.0374	3.01	10337	162	339	16	[CG14196 - cg14196 gene product from transcript cg14196-ra, rdgB - retinal degeneration b, Eaat2 - excitatory amino acid transporter 2, Oatp58Db - organic anion transporting polypeptide 58db, tadr - torn and diminished rhabdomeres, NAAT1 - nutrient amino acid transporter 1, Best2 - bestrophin 2, List - lithium-inducible slc6 transporter, synj - synaptojanin, ClC-a - chloride channel-a, CG14741 - …
GO:0006940	regulation of smooth muscle contraction	0.000136	0.0591	22.87	10337	4	339	3	[Tk - tachykinin, Dms - dromyosuppressin, Dsk - drosulfakinin]
GO:0015711	organic anion transport	0.000225	0.0921	3.17	10337	125	339	13	[CG14196 - cg14196 gene product from transcript cg14196-ra, rdgB - retinal degeneration b, Eaat2 - excitatory amino acid transporter 2, Oatp58Db - organic anion transporting polypeptide 58db, tadr - torn and diminished rhabdomeres, NAAT1 - nutrient amino acid transporter 1, List - lithium-inducible slc6 transporter, synj - synaptojanin, CG14741 - cg14741 gene product from transcript cg14741-rc, N…
GO:0046839	phospholipid dephosphorylation	0.000293	0.114	8.02	10337	19	339	5	[laza - lazaro, CG11426 - cg11426 gene product from transcript cg11426-ra, synj - synaptojanin, CG10426 - cg10426 gene product from transcript cg10426-ra, Sac1 - cg9128 gene product from transcript cg9128-rb]
GO:0042593	glucose homeostasis	0.000298	0.11	6.31	10337	29	339	6	[Akh - adipokinetic hormone, desat1 - cg5887 gene product from transcript cg5887-ra, lkb1 - cg9374 gene product from transcript cg9374-re, Hex-A - hexokinase a, Hex-C - hexokinase c, Hnf4 - hepatocyte nuclear factor 4]
GO:0050905	neuromuscular process	0.000312	0.11	11.09	10337	11	339	4	[Ets96B - cg6892 gene product from transcript cg6892-ra, CG11671 - cg11671 gene product from transcript cg11671-ra, Calx - na/ca-exchange protein, CG3740 - cg3740 gene product from transcript cg3740-ra]
GO:0046488	phosphatidylinositol metabolic process	0.000353	0.118	4.04	10337	68	339	9	[Pi4KIIalpha - cg2929 gene product from transcript cg2929-rc, CG8455 - cg8455 gene product from transcript cg8455-rc, rdgB - retinal degeneration b, CG10426 - cg10426 gene product from transcript cg10426-ra, norpA - no receptor potential a, synj - synaptojanin, Ipp - inositol polyphosphate 1-phosphatase, Sac1 - cg9128 gene product from transcript cg9128-rb, CG9391 - cg9391 gene product from trans…
GO:0050896	response to stimulus	0.000355	0.114	1.48	10337	1465	339	71	[Pex5 - peroxin 5, rdgB - retinal degeneration b, Sp212 - serine-peptidase 212, Or59a - odorant receptor 59a, CG10226 - cg10226 gene product from transcript cg10226-ra, Pen - pendulin, dnc - dunce, Cyp6a13 - cg2397 gene product from transcript cg2397-ra, CG16756 - cg16756 gene product from transcript cg16756-ra, Or85d - odorant receptor 85d, Gr89a - gustatory receptor 89a, Gr23a - gustatory recep…
GO:0042221	response to chemical	0.000363	0.111	2.03	10337	405	339	27	[Pex5 - peroxin 5, Cyp6g2 - cg8859 gene product from transcript cg8859-ra, desat1 - cg5887 gene product from transcript cg5887-ra, CG10226 - cg10226 gene product from transcript cg10226-ra, Obp57a - odorant-binding protein 57a, TotX - turandot x, ppk23 - pickpocket 23, Hnf4 - hepatocyte nuclear factor 4, Gr23a - gustatory receptor 23a, Lpin - lipin, Gr28a - gustatory receptor 28a, CG3016 - cg3016…
GO:0044057	regulation of system process	0.00039	0.115	4.44	10337	55	339	8	[Tk - tachykinin, Fmrf - fmrfamide-related, Ast-C - allatostatin c, synj - synaptojanin, Dms - dromyosuppressin, CG12344 - cg12344 gene product from transcript cg12344-ra, Dsk - drosulfakinin, CG15537 - cg15537 gene product from transcript cg15537-rb]
GO:0003008	system process	0.00046	0.13	1.85	10337	544	339	33	[rdgB - retinal degeneration b, Obp49a - odorant-binding protein 49a, Or59a - odorant receptor 59a, CG10426 - cg10426 gene product from transcript cg10426-ra, Rh7 - rhodopsin 7, CG10226 - cg10226 gene product from transcript cg10226-ra, Obp57a - odorant-binding protein 57a, dnc - dunce, CG14075 - cg14075 gene product from transcript cg14075-ra, CheA84a - chemosensory protein a 84a, Oatp58Db - org…
GO:0008610	lipid biosynthetic process	0.000494	0.135	2.67	10337	171	339	15	[SMSr - cg32380 gene product from transcript cg32380-ra, CG8834 - cg8834 gene product from transcript cg8834-rb, bond - james bond, desat1 - cg5887 gene product from transcript cg5887-ra, CLS - cardiolipin synthase, norpA - no receptor potential a, CG2604 - cg2604 gene product from transcript cg2604-rc, Marf - mitochondrial assembly regulatory factor, CG6432 - cg6432 gene product from transcript …
GO:0007606	sensory perception of chemical stimulus	0.00051	0.134	2.57	10337	190	339	16	[Tk - tachykinin, Gr10a - gustatory receptor 10a, rdgB - retinal degeneration b, Obp49a - odorant-binding protein 49a, Or59a - odorant receptor 59a, Obp50d - odorant-binding protein 50d, Obp57a - odorant-binding protein 57a, CheA84a - chemosensory protein a 84a, dpr4 - cg33512 gene product from transcript cg33512-rb, Obp56e - odorant-binding protein 56e, Obp18a - odorant-binding protein 18a, Gr23…
GO:0007602	phototransduction	0.000516	0.131	4.85	10337	44	339	7	[laza - lazaro, CG11426 - cg11426 gene product from transcript cg11426-ra, stmA - stambha a, rdgB - retinal degeneration b, norpA - no receptor potential a, Rh7 - rhodopsin 7, Calx - na/ca-exchange protein]
GO:0051606	detection of stimulus	0.000638	0.157	2.43	10337	213	339	17	[laza - lazaro, CG11426 - cg11426 gene product from transcript cg11426-ra, rdgB - retinal degeneration b, Or59a - odorant receptor 59a, Ir67a - ionotropic receptor 67a, norpA - no receptor potential a, Rh7 - rhodopsin 7, Or98a - odorant receptor 98a, Or10a - odorant receptor 10a, Ir7f - ionotropic receptor 7f, Or85d - odorant receptor 85d, Gr89a - gustatory receptor 89a, stmA - stambha a, CG14741…
GO:0090140	regulation of mitochondrial fission	0.00065	0.154	15.25	10337	6	339	3	[Drp1 - dynamin related protein 1, Pink1 - pten-induced putative kinase 1, Marf - mitochondrial assembly regulatory factor]
GO:0007600	sensory perception	0.000685	0.158	2.13	10337	315	339	22	[CG17650 - cg17650 gene product from transcript cg17650-ra, Tk - tachykinin, Gr10a - gustatory receptor 10a, rdgB - retinal degeneration b, Obp49a - odorant-binding protein 49a, Or59a - odorant receptor 59a, CG10426 - cg10426 gene product from transcript cg10426-ra, Rh7 - rhodopsin 7, Obp50d - odorant-binding protein 50d, Rootletin - cg6129 gene product from transcript cg6129-rd, Obp57a - odorant…
GO:0046434	organophosphate catabolic process	0.000796	0.178	4	10337	61	339	8	[synj - synaptojanin, Hex-A - hexokinase a, Pfrx - 6-phosphofructo-2-kinase, Ipp - inositol polyphosphate 1-phosphatase, CG9394 - cg9394 gene product from transcript cg9394-ra, Hex-C - hexokinase c, CG18135 - cg18135 gene product from transcript cg18135-rb, CG9391 - cg9391 gene product from transcript cg9391-rc]
GO:0033500	carbohydrate homeostasis	0.000864	0.187	5.23	10337	35	339	6	[Akh - adipokinetic hormone, desat1 - cg5887 gene product from transcript cg5887-ra, lkb1 - cg9374 gene product from transcript cg9374-re, Hex-A - hexokinase a, Hex-C - hexokinase c, Hnf4 - hepatocyte nuclear factor 4]
GO:0015914	phospholipid transport	0.000876	0.184	8.71	10337	14	339	4	[rdgB - retinal degeneration b, CG14741 - cg14741 gene product from transcript cg14741-rc, CG42321 - cg42321 gene product from transcript cg42321-rm, CG6565 - cg6565 gene product from transcript cg6565-ra]

## Sheet: GO4 Component
GO Term	Description	P-value	FDR q-value	Enrichment	N	B	n	b	Genes
GO:0031012	extracellular matrix	6.14e-14	7.83e-11	5.05	10337	189	336	31	[BM-40-SPARC - cg6378 gene product from transcript cg6378-ra, Cpr35B - cuticular protein 35b, Cpr78Cc - cuticular protein 78cc, Cpr65Av - cuticular protein 65av, TwdlN - tweedlen, TwdlM - tweedlem, Cpr67Fb - cuticular protein 67fb, TwdlY - tweedley, TwdlX - tweedlex, Lcp65Ac - cg6956 gene product from transcript cg6956-ra, TwdlR - tweedler, Cg25C - collagen type iv, TwdlB - tweedleb, TwdlL - twee…
GO:0005887	integral component of plasma membrane	3.36e-11	2.14e-08	3.25	10337	379	336	40	[nompC - no mechanoreceptor potential c, dpr20 - cg12191 gene product from transcript cg12191-ra, dpr9 - cg33485 gene product from transcript cg33485-ra, if - inflated, Tsp42En - tetraspanin 42en, Octbeta3R - cg42244 gene product from transcript cg42244-rj, Oatp33Eb - organic anion transporting polypeptide 33eb, nAcRbeta-96A - nicotinic acetylcholine receptor beta 96a, Rdl - resistant to dieldrin…
GO:0031226	intrinsic component of plasma membrane	8.14e-11	3.46e-08	3.16	10337	390	336	40	[nompC - no mechanoreceptor potential c, dpr20 - cg12191 gene product from transcript cg12191-ra, dpr9 - cg33485 gene product from transcript cg33485-ra, if - inflated, Tsp42En - tetraspanin 42en, Octbeta3R - cg42244 gene product from transcript cg42244-rj, Oatp33Eb - organic anion transporting polypeptide 33eb, nAcRbeta-96A - nicotinic acetylcholine receptor beta 96a, Rdl - resistant to dieldrin…
GO:0044459	plasma membrane part	6.47e-09	2.06e-06	2.31	10337	706	336	53	[dpr9 - cg33485 gene product from transcript cg33485-ra, dpr20 - cg12191 gene product from transcript cg12191-ra, if - inflated, Glu-RI - glutamate receptor i, Scgdelta - sarcoglycan delta, Oatp33Eb - organic anion transporting polypeptide 33eb, Rdl - resistant to dieldrin, dpr15 - cg10095 gene product from transcript cg10095-ra, CG10339 - cg10339 gene product from transcript cg10339-ra, nAcRalph…
GO:0031224	intrinsic component of membrane	2.06e-08	5.25e-06	1.91	10337	1194	336	74	[CG31760 - cg31760 gene product from transcript cg31760-rc, CG5326 - cg5326 gene product from transcript cg5326-ra, dpr20 - cg12191 gene product from transcript cg12191-ra, dpr9 - cg33485 gene product from transcript cg33485-ra, Sur - sulfonylurea receptor, CG5278 - cg5278 gene product from transcript cg5278-ra, if - inflated, Scgdelta - sarcoglycan delta, CG5021 - cg5021 gene product from transc…
GO:0016021	integral component of membrane	2.47e-08	5.25e-06	1.91	10337	1176	336	73	[CG31760 - cg31760 gene product from transcript cg31760-rc, CG5326 - cg5326 gene product from transcript cg5326-ra, dpr20 - cg12191 gene product from transcript cg12191-ra, dpr9 - cg33485 gene product from transcript cg33485-ra, Sur - sulfonylurea receptor, CG5278 - cg5278 gene product from transcript cg5278-ra, if - inflated, Scgdelta - sarcoglycan delta, CG5021 - cg5021 gene product from transc…
GO:0032589	neuron projection membrane	9.39e-08	1.71e-05	5.37	10337	86	336	15	[dpr13 - cg33996 gene product from transcript cg33996-rb, dpr20 - cg12191 gene product from transcript cg12191-ra, dpr9 - cg33485 gene product from transcript cg33485-ra, dpr8 - cg32600 gene product from transcript cg32600-ra, dpr12 - cg34385 gene product from transcript cg34385-re, Shaw - shaker cognate w, Shawl - shaw-like, Rdl - resistant to dieldrin, dpr15 - cg10095 gene product from transcri…
GO:0031256	leading edge membrane	9.39e-08	1.5e-05	5.37	10337	86	336	15	[dpr13 - cg33996 gene product from transcript cg33996-rb, dpr20 - cg12191 gene product from transcript cg12191-ra, dpr9 - cg33485 gene product from transcript cg33485-ra, dpr8 - cg32600 gene product from transcript cg32600-ra, dpr12 - cg34385 gene product from transcript cg34385-re, Shaw - shaker cognate w, Shawl - shaw-like, Rdl - resistant to dieldrin, dpr15 - cg10095 gene product from transcri…
GO:0031253	cell projection membrane	6.33e-07	8.97e-05	4.66	10337	99	336	15	[dpr13 - cg33996 gene product from transcript cg33996-rb, dpr20 - cg12191 gene product from transcript cg12191-ra, dpr9 - cg33485 gene product from transcript cg33485-ra, dpr8 - cg32600 gene product from transcript cg32600-ra, dpr12 - cg34385 gene product from transcript cg34385-re, Shaw - shaker cognate w, Shawl - shaw-like, Rdl - resistant to dieldrin, dpr11 - cg33202 gene product from transcri…
GO:0044421	extracellular region part	8.82e-07	0.000112	2	10337	798	336	52	[Cpr35B - cuticular protein 35b, CG42326 - cg42326 gene product from transcript cg42326-rc, Ance-5 - cg10142 gene product from transcript cg10142-ra, Hsc70-3 - heat shock protein cognate 3, Lcp65Ac - cg6956 gene product from transcript cg6956-ra, CG6337 - cg6337 gene product from transcript cg6337-ra, CG6232 - cg6232 gene product from transcript cg6232-ra, CG15497 - cg15497 gene product from tran…
GO:0062023	collagen-containing extracellular matrix	5.63e-06	0.000653	9.36	10337	23	336	7	[trol - terribly reduced optic lobes, BM-40-SPARC - cg6378 gene product from transcript cg6378-ra, CG6232 - cg6232 gene product from transcript cg6232-ra, Glt - glutactin, vkg - viking, CG30203 - cg30203 gene product from transcript cg30203-rb, Cg25C - collagen type iv]
GO:0044425	membrane part	9.59e-06	0.00102	1.54	10337	1753	336	88	[CG31760 - cg31760 gene product from transcript cg31760-rc, CG5326 - cg5326 gene product from transcript cg5326-ra, Sur - sulfonylurea receptor, dpr20 - cg12191 gene product from transcript cg12191-ra, dpr9 - cg33485 gene product from transcript cg33485-ra, Glu-RI - glutamate receptor i, CG5278 - cg5278 gene product from transcript cg5278-ra, if - inflated, Scgdelta - sarcoglycan delta, CG5021 - …
GO:0034702	ion channel complex	1.41e-05	0.00139	4.83	10337	70	336	11	[nompC - no mechanoreceptor potential c, Shawl - shaw-like, nAcRbeta-96A - nicotinic acetylcholine receptor beta 96a, CG42260 - cg42260 gene product from transcript cg42260-rb, Glu-RI - glutamate receptor i, CG4587 - cg4587 gene product from transcript cg4587-rd, CG32206 - cg32206 gene product from transcript cg32206-re, GluRIIE - glutamate receptor iie, nAcRalpha-34E - nicotinic acetylcholine re…
GO:0098590	plasma membrane region	1.61e-05	0.00147	2.68	10337	264	336	23	[dpr13 - cg33996 gene product from transcript cg33996-rb, dpr20 - cg12191 gene product from transcript cg12191-ra, dpr9 - cg33485 gene product from transcript cg33485-ra, dpr8 - cg32600 gene product from transcript cg32600-ra, if - inflated, GluRIIE - glutamate receptor iie, dpr12 - cg34385 gene product from transcript cg34385-re, Shaw - shaker cognate w, Shawl - shaw-like, nAcRbeta-96A - nicotin…
GO:0032809	neuronal cell body membrane	3.4e-05	0.00289	30.76	10337	3	336	3	[Shawl - shaw-like, Rdl - resistant to dieldrin, Shaw - shaker cognate w]
GO:0044298	cell body membrane	3.4e-05	0.00271	30.76	10337	3	336	3	[Shawl - shaw-like, Rdl - resistant to dieldrin, Shaw - shaker cognate w]
GO:1902495	transmembrane transporter complex	7.23e-05	0.00542	4.08	10337	83	336	11	[nompC - no mechanoreceptor potential c, nAcRbeta-96A - nicotinic acetylcholine receptor beta 96a, Shawl - shaw-like, CG42260 - cg42260 gene product from transcript cg42260-rb, Glu-RI - glutamate receptor i, CG4587 - cg4587 gene product from transcript cg4587-rd, CG32206 - cg32206 gene product from transcript cg32206-re, GluRIIE - glutamate receptor iie, nAcRalpha-34E - nicotinic acetylcholine re…
GO:0098802	plasma membrane receptor complex	0.000102	0.0072	5.35	10337	46	336	8	[nAcRbeta-96A - nicotinic acetylcholine receptor beta 96a, Glu-RI - glutamate receptor i, if - inflated, CG32206 - cg32206 gene product from transcript cg32206-re, nAcRalpha-34E - nicotinic acetylcholine receptor alpha 34e, GluRIIE - glutamate receptor iie, GABA-B-R2 - metabotropic gaba-b receptor subtype 2, nAcRalpha-96Ab - nicotinic acetylcholine receptor alpha 96ab]
GO:1990351	transporter complex	0.000152	0.0102	3.76	10337	90	336	11	[nompC - no mechanoreceptor potential c, nAcRbeta-96A - nicotinic acetylcholine receptor beta 96a, Shawl - shaw-like, CG42260 - cg42260 gene product from transcript cg42260-rb, Glu-RI - glutamate receptor i, CG4587 - cg4587 gene product from transcript cg4587-rd, CG32206 - cg32206 gene product from transcript cg32206-re, GluRIIE - glutamate receptor iie, nAcRalpha-34E - nicotinic acetylcholine re…
GO:0005918	septate junction	0.000226	0.0144	5.52	10337	39	336	7	[CG31004 - cg31004 gene product from transcript cg31004-rc, CG42343 - cg42343 gene product from transcript cg42343-rf, Ssk - snakeskin, Tsp2A - tetraspanin 2a, CG14010 - cg14010 gene product from transcript cg14010-rc, CG31646 - cg31646 gene product from transcript cg31646-ra, CG31814 - cg31814 gene product from transcript cg31814-ra]
GO:0070160	tight junction	0.000423	0.0257	5.01	10337	43	336	7	[CG31004 - cg31004 gene product from transcript cg31004-rc, CG42343 - cg42343 gene product from transcript cg42343-rf, Ssk - snakeskin, Tsp2A - tetraspanin 2a, CG14010 - cg14010 gene product from transcript cg14010-rc, CG31646 - cg31646 gene product from transcript cg31646-ra, CG31814 - cg31814 gene product from transcript cg31814-ra]
GO:0097458	neuron part	0.000431	0.025	1.95	10337	457	336	29	[nompC - no mechanoreceptor potential c, dpr20 - cg12191 gene product from transcript cg12191-ra, dpr9 - cg33485 gene product from transcript cg33485-ra, Gr21a - gustatory receptor 21a, Shaw - shaker cognate w, nAcRbeta-96A - nicotinic acetylcholine receptor beta 96a, Shawl - shaw-like, Rdl - resistant to dieldrin, dpr15 - cg10095 gene product from transcript cg10095-ra, dpr11 - cg33202 gene prod…
GO:0005604	basement membrane	0.000621	0.0344	9.47	10337	13	336	4	[trol - terribly reduced optic lobes, Glt - glutactin, vkg - viking, Cg25C - collagen type iv]
GO:0098797	plasma membrane protein complex	0.000764	0.0406	2.8	10337	143	336	13	[Glu-RI - glutamate receptor i, if - inflated, CG4587 - cg4587 gene product from transcript cg4587-rd, Scgdelta - sarcoglycan delta, GluRIIE - glutamate receptor iie, Shaw - shaker cognate w, nAcRbeta-96A - nicotinic acetylcholine receptor beta 96a, Shawl - shaw-like, Scgbeta - sarcoglycan beta, CG32206 - cg32206 gene product from transcript cg32206-re, nAcRalpha-34E - nicotinic acetylcholine rec…

[truncated: 5 more sheets: GO4 Function, GO4 Process, GO5 Component, GO5 Function, GO5 Process]
