# Supplementary material for: Mitochondrial genomic variation drives differential nuclear gene expression in discrete regions of Drosophila gene and protein interaction networks
Source: BMC Genomics. 2019 Sep 2;20:691. doi: 10.1186/s12864-019-6061-y (PMC6719383; doi:10.1186/s12864-019-6061-y)
Supplement: Supplementary file 5 — Table S5. MtDNA-sensitive genes are often under-enriched in housekeeping gene lists. Hypergeometric analyses of enrichment of mtDNA sensitive genes (FDR < 0.05) among housekeeping gene lists are shown for three cluster types (Breadth, Tau and Small). Significant (P < 0.05) deviations from the expected overlap are highlighted in bold. (XLSX 13 kb) [file 12864_2019_6061_MOESM5_ESM.xlsx]

## Sheet: Sheet1
			Breadth			Tau			Small
Nuclear background	mtDNA contrast	Sex	Expected	Observed	p	Expected	Observed	p	Expected	Observed	p
DGRP-315	Zim53, OreR, siI, sm21	F	13.1579	2	7.08e-05	6.31694	1	0.002249	12.4179	5	0.0127
DGRP-315	Zim53, OreR, siI, sm21	M	11.992	3	0.001249	5.75721	2	0.026268	11.3176	7	0.125427
DGRP-820	Zim53-sm21	F	297.635	195	2.47e-06	142.891	67	1.71e-12	280.896	274	0.988
DGRP-820	Zim53-sm21	M	5.66289	1	0.005271	2.71868	1	0.072867	5.34442	4	0.303187
AustriaW132	OreR-siI	F	56.962	40	0.068736	27.3467	20	0.108189	53.7585	38	0.0727
AustriaW132	OreR-siI	M	5.32978	2	0.045558	2.55876	0	0.085022	5.03004	1	0.009296
OregonR	OreR-siI	F	411.226	393	0.994615	197.424	208	0.982143	388.099	378	0.996919
OregonR	OreR-siI	M	0.666222	0	0.539937	0.319845	0	0.735107	0.628755	0	0.557635
To statistically test whether housekeeping genes are under-enriched in significant gene lists across different nuclear backgrounds, we used both a previously published data set [2, 3], and results from the present study. In the Mossman et al. (2016) and (2017) studies, the nuclear backgrounds were AustriaW132 and OregonR and these were introgressed with a D. simulans mtDNA haplotype (siI) and a D…
