# Supplementary material for: Mitochondrial genomic variation drives differential nuclear gene expression in discrete regions of Drosophila gene and protein interaction networks
Source: BMC Genomics. 2019 Sep 2;20:691. doi: 10.1186/s12864-019-6061-y (PMC6719383; doi:10.1186/s12864-019-6061-y)
Supplement: Supplementary file 6 — Table S6. Cluster Locator analyses of the FDR < 0.05 and top 200-ranked genes across four independent isogenic nuclear backgrounds and both sexes. Results are qualitatively similar in both analyses and both test sets are significantly clustered in three out of four nuclear backgrounds. For the top 200 gene set, all four nuclear backgrounds demonstrate significant clustering. (XLSX 12 kb) [file 12864_2019_6061_MOESM6_ESM.xlsx]

## Sheet: Sheet1
			FDR<0.05 only	Top 200
				only
SEX	Nuclear genotype	Number of genes at FDR<0.05	Cluster Locator result (p-value)	Cluster Locator result (p-value)
F	DGRP-315	95	8.12e-06	< 1.00e-10
F	DGRP-820	1898	0.299	2.85e-05
F	AustriaW132	365	4.21e-06	3.53e-07
F	OregonR	2657	0.0125	0.00082
M	DGRP-315	81	7.39e-08	2.88e-05
M	DGRP-820	40	0.114	2.26e-05
M	AustriaW132	37	1.02e-08	9.1e-08
M	OregonR	6	< 1.00e-10	0.000107
